# Supplementary material for: P53-dependent hypusination of eIF5A affects mitochondrial translation and senescence immune surveillance
Source: Nat Commun. 2024 Aug 28;15:7458. doi: 10.1038/s41467-024-51901-w (PMC11358140; doi:10.1038/s41467-024-51901-w)
Supplement: Supplementary file 4 — Supplementary Data 1 [file 41467_2024_51901_MOESM4_ESM.xlsx]

## Sheet: Sheet1
Supplementary Dataset 1. Results of the OP-Puro based screen in OIS BJ-Ras-ER
Gene	Z-Score Untreated	Z-Score Treated	Z-Ratio
EIF5A	-0.4838	0.4406	2.1289
EIF5	-3.5098	-2.6502	1.9798
EIF3M	-0.1657	0.5384	1.6215
EIF2S2	-0.0432	0.6151	1.516
EIF4G1	0.1071	0.7607	1.5054
EEF1G	-0.018	0.6247	1.4802
ETFA	0.2514	0.8084	1.2828
EIF3A	-0.367	0.1725	1.2427
ETFDH	0.0358	0.4998	1.0687
EIF4A2	-1.61	-1.1579	1.0412
EIF2B1	0.6234	1.051	0.9848
EIF5AL1	-0.9278	-0.5727	0.8178
EEF1B2	0.2706	0.6067	0.7742
EIF3I	-0.804	-0.4747	0.7585
EIF3J	-0.1577	0.168	0.75
EEF1E1	-1.2732	-0.9553	0.7321
EIF1AX	-0.9979	-0.6858	0.7188
EIF2B4	0.0277	0.3262	0.6873
EIF4EBP1	-0.5001	-0.2359	0.6085
EIF2B5	0.4325	0.6938	0.6016
EIF4E2	-0.0086	0.2358	0.5627
EIF5A2	-3.4184	-3.1787	0.552
EIF2A	-1.3702	-1.1335	0.5452
EIF3E	-0.3922	-0.1642	0.5251
EIF2B3	-0.1845	0.0408	0.519
EIF4A1	0.6864	0.9086	0.5115
EIF3G	0.3508	0.5702	0.5053
EIF2AK2	-1.4872	-1.3486	0.319
EIF4E1B	1.0759	1.2074	0.3027
EIF5B	-0.909	-0.8306	0.1804
EIF3C	0.7348	0.7991	0.1482
EIF2B2	1.0116	1.0732	0.1419
EIF6	0.398	0.455	0.1313
EIF4H	0.192	0.226	0.0783
ETFB	0.0941	0.127	0.0758
EEF1D	1.3495	1.3757	0.0601
EIF3CL	0.864	0.8885	0.0564
EIF2S1	0.0341	0.0433	0.0211
EIF1	-0.3696	-0.3719	-0.0052
EIF3K	1.1362	1.1251	-0.0256
EIF3L	0.5266	0.5154	-0.0259
EEF2K	-1.0254	-1.0547	-0.0675
EIF4EBP2	0.6364	0.555	-0.1875
EIF4A3	0.3664	0.2793	-0.2006
EEF2	-0.5373	-0.6723	-0.3107
EIF2AK4	0.5282	0.3705	-0.3631
EIF4E3	0.0355	-0.1241	-0.3676
EEF1A2	0.9972	0.8191	-0.4102
EIF2AK1	-1.101	-1.2966	-0.4504
ETF1	0.2947	0.0913	-0.4684
EIF4E	0.9234	0.7187	-0.4713
EIF3D	0.009	-0.3199	-0.7575
EIF1AD	1.1231	0.7663	-0.8217
EIF4B	0.4539	0.0682	-0.8883
EEF2KMT	0.7259	0.3238	-0.926
EEF1A1	-0.2304	-0.658	-0.9848
EIF4G3	1.7535	1.2869	-1.0744
EIF4EBP3	0.5486	0.0625	-1.1195
ANKHD1-EIF4EBP3	0.4363	-0.0614	-1.1461
EIF3B	0.1351	-0.3658	-1.1535
EEFSEC	0.122	-0.3982	-1.198
EIF1B	0.4923	-0.0297	-1.2022
EIF1AY	-0.2036	-0.7616	-1.2849
EIF2D	1.0345	0.4437	-1.3606
EIF4G2	-0.7475	-1.3735	-1.4417
EIF2AK3	-1.1533	-1.9477	-1.8295
EIF4ENIF1	0.2058	-0.606	-1.8695
EIF3F	0.7883	-0.025	-1.873
EIF3H	-0.0386	-0.9197	-2.0291
EIF2S3	-0.8402	-1.7725	-2.1472
