# Supplementary material for: P53-dependent hypusination of eIF5A affects mitochondrial translation and senescence immune surveillance
Source: Nat Commun. 2024 Aug 28;15:7458. doi: 10.1038/s41467-024-51901-w (PMC11358140; doi:10.1038/s41467-024-51901-w)
Supplement: Supplementary file 5 — Supplementary Data 2 [file 41467_2024_51901_MOESM5_ESM.xlsx]

## Sheet: Sheet1
Supplementary Dataset 2. Results of the whole proteome analysis in proliferating BJ-Ras-ER
A modified empirical Bayes moderated t-test was performed using the “spectraCounteBayes”
function from DEqMS, which adjusted the t-statistic and two-sided p-values based on precursor counts
Uniprot_Ids	Proliferating	min_peptide	P_value	adj_P_value	Gene_names
	log2(GC7/DMSO)	ratio_count+1
P68431	-1.52556	7	0.00110888	0.291234	HIST1H3A
P03372	-1.45584	3	0.00120629	0.291234	ESR1
Q53EP0	-1.29582	5	0.00316842	0.419532	FNDC3B
Q71DI3	-1.20631	7	0.00675665	0.463036	HIST2H3A
Q96QV6	-1.04977	5	0.024523	0.489522	HIST1H2AA
Q9BTC0	-1.04589	3	0.000189744	0.214449	DIDO1
Q69YN4	-0.970913	3	0.0428277	0.5642	KIAA1429
Q9UKZ1	-0.912957	4	0.0184536	0.489522	CNOT11
Q9NX20	-0.896219	4	0.00315931	0.419532	MRPL16
Q9UHD2	-0.891278	5	0.00517182	0.463036	TBK1
Q8N668	-0.855976	4	0.00180487	0.326026	COMMD1
Q9P0J7	-0.852965	4	0.00232005	0.379633	KCMF1
Q3SY69	-0.83822	8	0.000347603	0.21614	ALDH1L2
Q9C0H2	-0.828479	4	0.00159724	0.310364	TTYH3
Q86SZ2	-0.824274	3	0.00656852	0.463036	TRAPPC6B
O60518	-0.801504	9	0.00494521	0.463036	RANBP6
Q9UBN7	-0.797075	3	0.0250063	0.489522	HDAC6
P56385	-0.787811	4	0.0968104	0.628186	ATP5I
Q9P2T1	-0.762127	5	0.00287256	0.419532	GMPR2
Q13485	-0.758468	5	0.0595854	0.574924	SMAD4
Q8WUX9	-0.752859	4	0.0497767	0.572546	CHMP7
Q13084	-0.731379	6	0.000206931	0.214449	MRPL28
P84243	-0.730961	7	0.0450096	0.572546	H3F3A
Q9H444	-0.723086	5	0.0482923	0.572546	CHMP4B
Q13501	-0.695368	9	0.00138454	0.291234	SQSTM1
Q96DE0	-0.686976	3	0.0474661	0.572546	NUDT16
Q59GN2	-0.669237	3	0.0168902	0.489522	RPL39P5
Q9Y2D4	-0.669094	6	0.0119987	0.489522	EXOC6B
Q6YHU6	-0.665402	4	0.0414688	0.560222	THADA
Q9NZJ7	-0.662843	6	0.0995094	0.628186	MTCH1
Q9H4A6	-0.657401	5	0.000653861	0.291234	GOLPH3
Q9UFC0	-0.637028	5	0.0348957	0.543412	LRWD1
O00330	-0.631728	4	0.0161745	0.489522	PDHX
O14656	-0.62655	7	0.000341741	0.21614	TOR1A
P45954	-0.620943	4	0.0258835	0.489522	ACADSB
Q9C0B1	-0.614846	6	0.0237185	0.489522	FTO
P68366	-0.612269	19	0.0267528	0.492157	TUBA4A
Q9NP92	-0.611274	5	0.00564219	0.463036	MRPS30
Q6P1L8	-0.609476	3	0.00759345	0.463036	MRPL14
Q6DKJ4	-0.602765	7	0.00816352	0.463036	NXN
O95249	-0.577226	4	0.0163664	0.489522	GOSR1
Q9UGM6	-0.576497	3	0.0778515	0.613576	WARS2
Q9NUQ7	-0.565637	5	0.0483216	0.572546	UFSP2
O75431	-0.556642	4	0.0837323	0.613576	MTX2
P09001	-0.552775	5	0.00613237	0.463036	MRPL3
Q9H2W6	-0.54891	5	0.00323858	0.419532	MRPL46
Q969Z0	-0.545776	3	0.0159923	0.489522	TBRG4
Q9Y2U8	-0.541774	4	0.0392733	0.5453	LEMD3
Q8TEQ8	-0.539027	3	0.0504231	0.572546	PIGO
Q13769	-0.528742	3	0.117941	0.648907	THOC5
Q9NZN8	-0.526066	4	0.0160687	0.489522	CNOT2
P62937	-0.522991	15	0.000130986	0.214449	PPIA
P42356	-0.518328	5	0.0802664	0.613576	PI4KA
Q9Y295	-0.516507	8	0.0124701	0.489522	DRG1
Q9Y5X2	-0.516354	4	0.0801914	0.613576	SNX8
Q9NWU5	-0.512212	4	0.119394	0.648907	MRPL22
Q08623	-0.50775	3	0.00409552	0.459422	HDHD1
Q6UXV4	-0.507238	4	0.145167	0.673529	APOOL
Q8NF37	-0.501707	4	0.025041	0.489522	LPCAT1
Q9UBB6	-0.499293	3	0.0712681	0.610469	NCDN
P57737	-0.496818	4	0.0600763	0.574924	CORO7
P52735	-0.493867	4	0.0913153	0.621158	VAV2
Q9Y3B7	-0.493591	6	0.00886722	0.463036	MRPL11
Q8NFV4	-0.490764	4	0.1207	0.648907	ABHD11
Q9NQZ2	-0.488946	3	0.0697461	0.606092	UTP3
O14727	-0.48819	4	0.194144	0.695915	APAF1
Q7Z2W9	-0.480802	4	0.027788	0.499381	MRPL21
Q05193	-0.480494	7	0.00134373	0.291234	DNM1
Q9Y6B6	-0.479201	7	0.0136013	0.489522	SAR1B
Q9NXS2	-0.473112	3	0.0394637	0.5453	QPCTL
Q5XKP0	-0.472689	4	0.00827579	0.463036	QIL1
Q9UI26	-0.471846	11	0.0172899	0.489522	IPO11
Q13011	-0.468354	7	0.00985675	0.467194	ECH1
Q4J6C6	-0.466639	4	0.0923047	0.621158	PREPL
Q9Y282	-0.465584	7	0.00491087	0.463036	ERGIC3
P05386	-0.463602	4	0.0158893	0.489522	RPLP1
Q9P0U1	-0.463455	4	0.00800148	0.463036	TOMM7
Q9HBF4	-0.462189	4	0.075383	0.613576	ZFYVE1
Q9Y4R8	-0.458215	5	0.122116	0.650041	TELO2
Q8WU90	-0.457432	3	0.0591146	0.572546	ZC3H15
O95071	-0.449929	3	0.0691731	0.606092	UBR5
Q92990	-0.449584	5	0.0478124	0.572546	GLMN
Q5EBL4	-0.449476	3	0.0860467	0.613576	RILPL1
Q08170	-0.448566	7	0.0977	0.628186	SRSF4
Q9NVI1	-0.448167	3	0.162364	0.674158	FANCI
Q5VSL9	-0.446598	3	0.0741003	0.613576	STRIP1
Q9UPQ0	-0.446172	3	0.014728	0.489522	LIMCH1
O15523	-0.44373	24	0.039093	0.5453	DDX3Y
Q92665	-0.442459	6	0.0359915	0.543412	MRPS31
P17050	-0.441631	5	0.0149557	0.489522	NAGA
Q15642	-0.438135	4	0.018927	0.489522	TRIP10
Q15125	-0.437133	4	0.477826	0.853983	EBP
Q8WW59	-0.436814	4	0.0262947	0.489522	SPRYD4
O14562	-0.433406	5	0.0113858	0.489522	UBFD1
Q9BZH6	-0.429902	5	0.118924	0.648907	WDR11
Q9UJY5	-0.426308	2	0.0203835	0.489522	GGA1
Q8NBT2	-0.425015	4	0.201088	0.703085	SPC24
P49184	-0.423274	4	0.0633792	0.589893	DNASE1L1
P61960	-0.417254	4	0.0464465	0.572546	UFM1
P08123	-0.414166	13	0.0476653	0.572546	COL1A2
Q14997	-0.411242	7	0.0546364	0.572546	PSME4
Q96AJ9	-0.405083	3	0.132749	0.660348	VTI1A
P33947	-0.403592	4	0.248858	0.727213	KDELR2
Q969S9	-0.399195	4	0.106731	0.628186	GFM2
Q9BYD1	-0.397931	4	0.0189682	0.489522	MRPL13
O15260	-0.397885	7	0.00505253	0.463036	SURF4
Q16836	-0.397207	12	0.0384693	0.5453	HADH
Q9Y3C4	-0.396374	5	0.0170775	0.489522	TPRKB
P08579	-0.394017	7	0.0139677	0.489522	SNRPB2
P33991	-0.39256	18	0.0010566	0.291234	MCM4
P98179	-0.392279	5	0.0411015	0.560222	RBM3
Q03154	-0.392189	4	0.146324	0.673529	ACY1
Q15003	-0.391841	7	0.0231379	0.489522	NCAPH
Q8NHP6	-0.39072	9	0.0546893	0.572546	MOSPD2
Q8N543	-0.388591	3	0.140559	0.670491	OGFOD1
Q16630	-0.387766	6	0.0482244	0.572546	CPSF6
Q9BTY7	-0.376842	4	0.15244	0.673529	HGH1
P13473	-0.3768	4	0.0362855	0.543753	LAMP2
P40306	-0.374807	5	0.0222145	0.489522	PSMB10
Q00653	-0.372465	5	0.192428	0.695915	NFKB2
P30154	-0.371179	9	0.202721	0.703282	PPP2R1B
P61225	-0.368586	7	0.0416247	0.560222	RAP2B
P62314	-0.366155	6	0.120305	0.648907	SNRPD1
Q96M27	-0.365329	9	0.0276011	0.498905	PRRC1
Q9Y2I1	-0.364879	3	0.0736447	0.613576	NISCH
O95372	-0.363462	4	0.0260332	0.489522	LYPLA2
Q9Y5Z4	-0.362479	3	0.192169	0.695915	HEBP2
P43897	-0.36178	6	0.0521168	0.572546	TSFM
P29466	-0.361488	5	0.450976	0.846463	CASP1
Q15427	-0.357386	5	0.148016	0.673529	SF3B4
Q9HAU4	-0.356025	5	0.170048	0.681868	SMURF2
Q9H4L7	-0.349081	4	0.152897	0.673529	SMARCAD1
Q99627	-0.346754	5	0.0913661	0.621158	COPS8
Q92530	-0.345419	6	0.0352541	0.543412	PSMF1
Q8IXH7	-0.344301	4	0.0834311	0.613576	NELFCD
Q99504	-0.344003	4	0.188965	0.695331	EYA3
Q96DV4	-0.344003	4	0.093467	0.621483	MRPL38
Q9HB90	-0.343395	6	0.056715	0.572546	RRAGC
P98194	-0.342301	9	0.00781247	0.463036	ATP2C1
O95352	-0.34191	7	0.0196259	0.489522	ATG7
Q9P000	-0.335438	4	0.0804073	0.613576	COMMD9
O00754	-0.334163	8	0.00749391	0.463036	MAN2B1
Q96GC9	-0.333425	4	0.157669	0.674158	VMP1
O43516	-0.330069	5	0.150845	0.673529	WIPF1
Q8N1B4	-0.328658	3	0.171353	0.681868	VPS52
Q92597	-0.325516	4	0.049582	0.572546	NDRG1
P49593	-0.322185	10	0.14997	0.673529	PPM1F
Q8TBX8	-0.321959	4	0.217009	0.707487	PIP4K2C
Q9GZS3	-0.318902	7	0.0201535	0.489522	WDR61
P63167	-0.318522	5	0.135025	0.662501	DYNLL1
Q8NCL4	-0.318188	4	0.118305	0.648907	GALNT6
P62877	-0.315177	4	0.103675	0.628186	RBX1
P06703	-0.314807	5	0.0301378	0.512013	S100A6
Q9Y241	-0.313597	4	0.0943649	0.621483	HIGD1A
Q99643	-0.311578	4	0.208856	0.707487	SDHC
Q9NPA0	-0.309752	3	0.204595	0.705976	EMC7
Q9NZL4	-0.307507	6	0.0588749	0.572546	HSPBP1
Q15061	-0.306677	6	0.224872	0.708962	WDR43
P35270	-0.302284	7	0.0376705	0.5453	SPR
P04114	-0.301629	7	0.0257403	0.489522	APOB
Q969N2	-0.301453	7	0.0384748	0.5453	PIGT
Q9H8H0	-0.30123	8	0.105791	0.628186	NOL11
Q96F07	-0.299753	13	0.150094	0.673529	CYFIP2
P62256	-0.298908	4	0.076298	0.613576	UBE2H
Q9NVP1	-0.298352	9	0.264774	0.746683	DDX18
Q14562	-0.297076	2	0.162208	0.674158	DHX8
Q92692	-0.296285	4	0.128669	0.656865	PVRL2
Q96G03	-0.295947	9	0.148935	0.673529	PGM2
P09669	-0.295809	4	0.619011	0.908213	COX6C
Q29RF7	-0.295302	10	0.0740743	0.613576	PDS5A
P22413	-0.293635	4	0.320598	0.785816	ENPP1
Q6ZSR9	-0.293485	5	0.10659	0.628186	NA
Q9NQ48	-0.293471	5	0.172218	0.681868	LZTFL1
Q96ST2	-0.292061	5	0.0887361	0.620465	IWS1
O00170	-0.291107	9	0.0139736	0.489522	AIP
Q15477	-0.290138	8	0.110435	0.630746	SKIV2L
P55957	-0.287523	6	0.0778716	0.613576	BID
Q9Y4K0	-0.287036	8	0.0301209	0.512013	LOXL2
Q14554	-0.287014	5	0.136032	0.662501	PDIA5
Q9GZZ9	-0.286831	6	0.103036	0.628186	UBA5
Q5T160	-0.286831	4	0.0695729	0.606092	RARS2
P54725	-0.283342	8	0.162267	0.674158	RAD23A
Q08431	-0.282613	3	0.233916	0.709638	MFGE8
Q96T60	-0.28237	7	0.27841	0.758233	PNKP
O15397	-0.282236	8	0.0547737	0.572546	IPO8
Q16512	-0.281987	4	0.121132	0.649231	PKN1
O60831	-0.280388	3	0.0557696	0.572546	PRAF2
Q9UI12	-0.279029	9	0.0986549	0.628186	ATP6V1H
Q9UKA9	-0.278689	4	0.185731	0.694643	PTBP2
Q8IXM3	-0.278177	4	0.113317	0.638488	MRPL41
Q9UBF2	-0.277293	13	0.023249	0.489522	COPG2
Q9BQ52	-0.276777	7	0.0517987	0.572546	ELAC2
Q13427	-0.275657	3	0.226673	0.708981	PPIG
P43378	-0.275595	5	0.284914	0.76362	PTPN9
Q9Y217	-0.275005	3	0.286272	0.763831	MTMR6
Q10713	-0.274201	8	0.115504	0.64433	PMPCA
Q9H0E2	-0.273035	5	0.138396	0.669064	TOLLIP
Q9BZE1	-0.272805	6	0.126382	0.652695	MRPL37
P49005	-0.270206	4	0.166079	0.675265	POLD2
P22681	-0.2689	5	0.160006	0.674158	CBL
P00395	-0.268288	3	0.210961	0.707487	MT-CO1
Q8NDI1	-0.267113	6	0.135726	0.662501	EHBP1
Q9NZD2	-0.266673	3	0.148334	0.673529	GLTP
Q13144	-0.265915	6	0.147412	0.673529	EIF2B5
Q9NYK5	-0.26551	5	0.0678368	0.603516	MRPL39
Q3ZCM7	-0.264668	12	0.0523378	0.572546	TUBB8
Q13505	-0.263526	3	0.130919	0.65862	MTX1
Q9UKM7	-0.263026	6	0.105106	0.628186	MAN1B1
Q96K21	-0.262986	4	0.600481	0.904504	ZFYVE19
Q9UDR5	-0.260862	4	0.352023	0.798861	AASS
Q6ZS17	-0.260233	3	0.273379	0.755828	FAM65A
P36776	-0.26015	15	0.00355437	0.442021	LONP1
Q6P996	-0.25905	8	0.0768321	0.613576	PDXDC1
Q8N6T3	-0.259027	7	0.103319	0.628186	ARFGAP1
P53794	-0.257857	3	0.283113	0.760759	SLC5A3
Q14676	-0.257544	5	0.23297	0.709638	MDC1
O95870	-0.256333	6	0.073274	0.613576	ABHD16A
O75746	-0.255221	10	0.0682266	0.603516	SLC25A12
Q86UY8	-0.254437	5	0.170951	0.681868	NT5DC3
P40616	-0.254186	8	0.0205236	0.489522	ARL1
P42785	-0.25239	8	0.148045	0.673529	PRCP
Q9P2R3	-0.252232	10	0.127692	0.655889	ANKFY1
P07741	-0.251319	9	0.0240898	0.489522	APRT
P35573	-0.251307	6	0.186215	0.694643	AGL
Q9Y3U8	-0.251059	4	0.178221	0.686264	RPL36
O43264	-0.250895	5	0.119811	0.648907	ZW10
P53007	-0.250395	8	0.279371	0.759233	SLC25A1
Q10567	-0.248405	22	0.0450995	0.572546	AP1B1
Q9HD33	-0.247946	5	0.0855149	0.613576	MRPL47
P41226	-0.247825	7	0.0830704	0.613576	UBA7
Q9GZT3	-0.247179	7	0.159683	0.674158	SLIRP
P41567	-0.246592	5	0.136056	0.662501	EIF1
Q86VS8	-0.245785	4	0.105412	0.628186	HOOK3
Q9BRF8	-0.245442	5	0.0796301	0.613576	CPPED1
P52630	-0.24525	5	0.127106	0.65426	STAT2
O60244	-0.245089	4	0.357081	0.803256	MED14
Q460N5	-0.244745	5	0.316385	0.781909	PARP14
O95757	-0.24465	8	0.0224123	0.489522	HSPA4L
Q7Z417	-0.243005	4	0.206186	0.707487	NUFIP2
Q9H0W9	-0.242576	5	0.245855	0.726654	C11orf54
P01112	-0.241648	7	0.0536732	0.572546	HRAS
Q9UBQ5	-0.24134	7	0.163319	0.674158	EIF3K
Q9NVS2	-0.240446	4	0.222353	0.707487	MRPS18A
Q99685	-0.240077	10	0.112218	0.636213	MGLL
P62312	-0.238901	6	0.517403	0.870438	LSM6
Q7Z460	-0.238632	12	0.00891413	0.463036	CLASP1
Q96DG6	-0.238561	8	0.0699449	0.606092	CMBL
Q96RQ3	-0.236884	5	0.170482	0.681868	MCCC1
Q9UGV2	-0.236719	5	0.310825	0.77663	NDRG3
Q8IUR7	-0.236332	5	0.164612	0.674158	ARMC8
P29992	-0.235982	9	0.293769	0.765868	GNA11
Q92930	-0.235306	6	0.406951	0.828559	RAB8B
Q9NT62	-0.234761	6	0.0790452	0.613576	ATG3
Q15397	-0.234243	8	0.0829175	0.613576	KIAA0020
P00441	-0.234069	4	0.233784	0.709638	SOD1
O95834	-0.233904	9	0.0334903	0.532252	EML2
P11047	-0.233395	26	0.00140512	0.291234	LAMC1
Q13526	-0.232503	4	0.294996	0.765868	PIN1
O15121	-0.232087	4	0.193601	0.695915	DEGS1
P09622	-0.231617	8	0.0720005	0.612637	DLD
Q14139	-0.230209	5	0.164239	0.674158	UBE4A
P67812	-0.230055	8	0.0433575	0.568771	SEC11A
Q9UBW8	-0.227649	10	0.102106	0.628186	COPS7A
Q5JSH3	-0.227569	4	0.178685	0.686264	WDR44
P13716	-0.226493	5	0.33949	0.788117	ALAD
O15498	-0.226415	7	0.241992	0.72481	YKT6
Q9BZE9	-0.225951	7	0.133354	0.661955	ASPSCR1
Q8NEJ9	-0.225633	3	0.230113	0.709148	NGDN
Q92620	-0.224977	8	0.0613024	0.581064	DHX38
Q96EY7	-0.223979	5	0.234222	0.709741	PTCD3
P52758	-0.223257	4	0.18441	0.694643	HRSP12
P13726	-0.222845	5	0.223389	0.707847	F3
Q9NRP0	-0.221522	3	0.195369	0.695915	OSTC
O43708	-0.221044	3	0.248614	0.727213	GSTZ1
Q14004	-0.220388	4	0.323878	0.785816	CDK13
O75340	-0.220341	5	0.224312	0.708727	PDCD6
Q13303	-0.220173	3	0.30751	0.774964	KCNAB2
Q9NWV8	-0.219222	3	0.3355	0.787069	BABAM1
Q9BYD2	-0.218854	5	0.327489	0.785816	MRPL9
Q9H0V9	-0.218404	4	0.433311	0.840384	LMAN2L
Q15437	-0.21722	6	0.307893	0.775092	SEC23B
Q9C0E2	-0.216446	8	0.162924	0.674158	XPO4
Q9BYD6	-0.216235	6	0.129078	0.657261	MRPL1
Q8NEZ2	-0.214599	3	0.458417	0.848023	VPS37A
Q9H1C3	-0.214426	5	0.199124	0.701531	GLT8D2
P82664	-0.214039	4	0.3053	0.773029	MRPS10
Q8IWV8	-0.213381	4	0.25427	0.735397	UBR2
Q13362	-0.213034	5	0.191748	0.695915	PPP2R5C
Q9UQB8	-0.211201	3	0.545514	0.882121	BAIAP2
O15460	-0.211094	19	0.00869578	0.463036	P4HA2
O00194	-0.210791	4	0.205216	0.706552	RAB27B
Q9UBB4	-0.210566	7	0.0843263	0.613576	ATXN10
O60476	-0.209844	4	0.132548	0.660348	MAN1A2
Q8TEX9	-0.209249	13	0.0824676	0.613576	IPO4
Q9Y4F1	-0.209122	13	0.0367361	0.543869	FARP1
Q8WTW3	-0.208914	4	0.218912	0.707487	COG1
Q86VI3	-0.208895	21	0.285557	0.763831	IQGAP3
Q6UXH1	-0.208864	4	0.245808	0.726654	CRELD2
Q14966	-0.208374	4	0.206712	0.707487	ZNF638
Q8NBX0	-0.2079	10	0.140217	0.670491	SCCPDH
Q96PE2	-0.207856	4	0.259266	0.744971	ARHGEF17
P49902	-0.207269	12	0.054246	0.572546	NT5C2
Q9BPX5	-0.206816	5	0.355317	0.802272	ARPC5L
Q567U6	-0.206377	5	0.348182	0.795493	CCDC93
Q13425	-0.205735	6	0.100548	0.628186	SNTB2
Q13867	-0.205607	5	0.243453	0.726654	BLMH
Q86WB0	-0.205517	4	0.376638	0.811574	ZC3HC1
Q71RC2	-0.20459	6	0.380684	0.812419	LARP4
P35268	-0.20377	5	0.187025	0.694643	RPL22
Q9H3U1	-0.203633	9	0.189512	0.695331	UNC45A
Q5TFE4	-0.202075	9	0.239542	0.719552	NT5DC1
Q8N122	-0.201962	5	0.356746	0.803256	RPTOR
P23743	-0.201241	4	0.402916	0.825209	DGKA
P62136	-0.200812	11	0.137671	0.66737	PPP1CA
Q92896	-0.200542	6	0.395082	0.820932	GLG1
P04049	-0.199737	3	0.589677	0.898545	RAF1
P51692	-0.199198	6	0.277071	0.758189	STAT5B
Q9H0R4	-0.198313	5	0.254302	0.735397	HDHD2
P21926	-0.19826	3	0.325739	0.785816	CD9
P46937	-0.198252	4	0.35617	0.802996	YAP1
Q9NX62	-0.197206	4	0.269186	0.750753	IMPAD1
Q9UEW8	-0.197016	7	0.153188	0.673639	STK39
O60684	-0.196461	9	0.0425486	0.562909	KPNA6
P00338	-0.195567	25	0.0118449	0.489522	LDHA
Q9NTN3	-0.195377	3	0.38911	0.816712	SLC35D1
P02792	-0.194915	3	0.379097	0.812419	FTL
P50443	-0.193508	3	0.441304	0.844775	SLC26A2
Q96QC0	-0.193311	6	0.112854	0.637933	PPP1R10
P07947	-0.192704	6	0.131976	0.659667	YES1
Q7L5D6	-0.192509	3	0.390708	0.817678	GET4
Q9NZZ3	-0.191974	3	0.510251	0.870438	CHMP5
Q14161	-0.191892	10	0.185925	0.694643	GIT2
P07602	-0.190377	4	0.244158	0.726654	PSAP
Q9H9J2	-0.189611	4	0.382978	0.813021	MRPL44
Q9Y4G6	-0.189469	14	0.35072	0.797068	TLN2
Q13049	-0.189271	4	0.24588	0.726654	TRIM32
P21399	-0.1887	19	0.0476214	0.572546	ACO1
Q9BRX8	-0.188473	3	0.361038	0.803256	FAM213A
P50148	-0.188358	9	0.0798163	0.613576	GNAQ
Q9NX58	-0.186824	5	0.218081	0.707487	LYAR
P25398	-0.186075	9	0.0725154	0.612637	RPS12
Q7Z4Q2	-0.18589	5	0.21525	0.707487	HEATR3
P61769	-0.185785	4	0.350253	0.797068	B2M
Q9Y320	-0.18567	4	0.302289	0.773029	TMX2
Q9BWS9	-0.185658	9	0.101875	0.628186	CHID1
P50213	-0.185216	10	0.0452483	0.572546	IDH3A
P04844	-0.18515	23	0.0220477	0.489522	RPN2
Q16134	-0.184321	4	0.228079	0.709148	ETFDH
P54802	-0.1839	7	0.243083	0.726654	NAGLU
P07996	-0.183633	24	0.00464243	0.463036	THBS1
P02461	-0.183445	4	0.341677	0.78999	COL3A1
O43617	-0.182905	5	0.228082	0.709148	TRAPPC3
Q9H061	-0.182589	5	0.298277	0.768941	TMEM126A
A1X283	-0.182492	6	0.338445	0.788117	SH3PXD2B
P54819	-0.181986	8	0.0841256	0.613576	AK2
O60784	-0.181738	4	0.345378	0.792458	TOM1
P62841	-0.18164	5	0.248166	0.727213	RPS15
P29590	-0.181393	7	0.109609	0.6295	PML
Q13464	-0.181017	9	0.260164	0.745103	ROCK1
Q14699	-0.179926	12	0.288276	0.765381	RFTN1
A2RRP1	-0.178445	6	0.225049	0.708962	NBAS
Q7L576	-0.178191	29	0.0131508	0.489522	CYFIP1
Q9BRJ2	-0.177652	2	0.495636	0.865206	MRPL45
P07942	-0.177202	16	0.0225195	0.489522	LAMB1
P21964	-0.176973	12	0.10699	0.628186	COMT
Q15031	-0.17634	3	0.475899	0.853568	LARS2
P78347	-0.175955	10	0.118606	0.648907	GTF2I
Q8WXI9	-0.175664	5	0.249118	0.727238	GATAD2B
Q7Z3J2	-0.175624	11	0.0786245	0.613576	C16orf62
Q8IZ83	-0.175022	3	0.450364	0.846463	ALDH16A1
Q9NR31	-0.174813	9	0.250591	0.729954	SAR1A
Q13155	-0.17462	7	0.197312	0.699359	AIMP2
Q8N3U4	-0.173592	5	0.207674	0.707487	STAG2
Q96ER9	-0.171856	4	0.457517	0.848023	CCDC51
Q8WV99	-0.170662	3	0.307167	0.774964	ZFAND2B
Q9NXH8	-0.170593	6	0.174387	0.682835	TOR4A
Q9BUL8	-0.170555	5	0.376426	0.811574	PDCD10
Q9Y680	-0.170521	6	0.275608	0.755828	FKBP7
Q15067	-0.17013	9	0.142266	0.673529	ACOX1
O00139	-0.169628	7	0.232116	0.709638	KIF2A
Q5SRE5	-0.169623	8	0.172173	0.681868	NUP188
P30536	-0.169574	4	0.519338	0.870438	TSPO
Q15417	-0.169443	13	0.0836152	0.613576	CNN3
P04632	-0.169364	10	0.0893059	0.620899	CAPNS1
P32455	-0.168226	8	0.370231	0.807476	GBP1
Q86TM6	-0.167945	4	0.603297	0.906383	SYVN1
P15586	-0.167559	10	0.0836302	0.613576	GNS
P53611	-0.167445	4	0.267077	0.750084	RABGGTB
Q7KYR7	-0.16663	3	0.45141	0.846463	BTN2A1
Q6P1J9	-0.166384	7	0.27019	0.750753	CDC73
Q9HCN8	-0.165728	3	0.716227	0.937584	SDF2L1
O00487	-0.16471	12	0.0647054	0.590164	PSMD14
P99999	-0.164424	7	0.287923	0.765381	CYCS
P22234	-0.164013	19	0.0198787	0.489522	PAICS
Q9BXB4	-0.163584	4	0.469594	0.852313	OSBPL11
P85037	-0.16336	3	0.451881	0.846835	FOXK1
Q8WXF7	-0.16332	7	0.129926	0.657883	ATL1
Q15021	-0.16279	23	0.025759	0.489522	NCAPD2
Q5VZE5	-0.162231	4	0.442318	0.844844	NAA35
Q8NBQ5	-0.16192	6	0.24247	0.725544	HSD17B11
Q9Y3D9	-0.161492	5	0.447458	0.844844	MRPS23
Q9NTJ3	-0.160801	20	0.129629	0.657825	SMC4
Q9NW13	-0.160798	3	0.472336	0.852609	RBM28
Q01581	-0.159728	4	0.406835	0.828559	HMGCS1
O60762	-0.159718	8	0.320096	0.785816	DPM1
Q5VW32	-0.159646	5	0.337875	0.788117	BROX
O94919	-0.15962	3	0.474331	0.853568	ENDOD1
Q9HCU0	-0.159313	11	0.094412	0.621483	CD248
Q9Y3Q8	-0.158732	5	0.226378	0.708981	TSC22D4
Q86TB9	-0.158622	6	0.278733	0.758233	PATL1
Q9BXW7	-0.158302	5	0.520188	0.870539	CECR5
Q12849	-0.158197	7	0.277767	0.758189	GRSF1
Q08AM6	-0.157338	8	0.156136	0.674158	VAC14
O60826	-0.156953	8	0.198185	0.700177	CCDC22
Q96PZ0	-0.156898	3	0.492334	0.864597	PUS7
Q9UKD2	-0.156671	6	0.406095	0.828559	MRTO4
P56378	-0.156608	4	0.378388	0.812419	MP68
Q9BV57	-0.155021	8	0.232982	0.709638	ADI1
Q53GS9	-0.154799	6	0.321878	0.785816	USP39
P83111	-0.154718	10	0.0783353	0.613576	LACTB
Q12769	-0.15429	12	0.211208	0.707487	NUP160
Q9H857	-0.154011	6	0.282364	0.76068	NT5DC2
Q9HCC0	-0.153997	4	0.362568	0.803256	MCCC2
O15042	-0.153578	9	0.197707	0.699359	U2SURP
Q9Y305	-0.153101	11	0.194969	0.695915	ACOT9
Q96F86	-0.152108	4	0.322957	0.785816	EDC3
P51398	-0.152067	8	0.268775	0.750753	DAP3
P22694	-0.151787	8	0.244891	0.726654	PRKACB
Q9ULT8	-0.151431	5	0.324252	0.785816	HECTD1
P23368	-0.151365	9	0.307593	0.774964	ME2
Q86VR2	-0.15136	5	0.322026	0.785816	FAM134C
Q9NRV9	-0.150719	6	0.377126	0.811574	HEBP1
P13804	-0.150641	14	0.0774971	0.613576	ETFA
Q9BXY0	-0.150589	3	0.428556	0.840384	MAK16
P52788	-0.150381	6	0.420832	0.835484	SMS
Q14CX7	-0.150102	8	0.228045	0.709148	NAA25
Q9Y5J1	-0.150055	4	0.572102	0.894736	UTP18
Q14683	-0.149702	11	0.107785	0.628186	SMC1A
P0DP25	-0.14929	8	0.305333	0.773029	NA
Q66K14	-0.149198	3	0.487896	0.86122	TBC1D9B
P48637	-0.148957	14	0.166156	0.675265	GSS
Q96SU4	-0.148889	5	0.322944	0.785816	OSBPL9
Q8IY17	-0.148337	7	0.311183	0.77663	PNPLA6
Q9UNN5	-0.147658	7	0.229115	0.709148	FAF1
Q13017	-0.14765	4	0.399119	0.823397	ARHGAP5
Q9BV20	-0.147157	6	0.576176	0.894736	MRI1
Q9UGR2	-0.146337	8	0.346287	0.792788	ZC3H7B
Q9BV38	-0.145992	5	0.289203	0.765381	WDR18
P55060	-0.145567	35	0.0475787	0.572546	CSE1L
P63092	-0.145339	7	0.35835	0.803256	GNAS
Q96RD7	-0.145029	4	0.431722	0.840384	PANX1
Q6ZMZ3	-0.145001	6	0.472514	0.852609	SYNE3
Q12788	-0.144529	7	0.215368	0.707487	TBL3
O60885	-0.144457	4	0.392837	0.820787	BRD4
O14497	-0.142885	5	0.412323	0.831332	ARID1A
Q99715	-0.142679	50	0.0394546	0.5453	COL12A1
Q8WUP2	-0.142546	6	0.428434	0.840384	FBLIM1
O14672	-0.141378	6	0.464491	0.848023	ADAM10
Q14573	-0.140587	8	0.295114	0.765868	ITPR3
Q96FV2	-0.14052	4	0.307193	0.774964	SCRN2
P04424	-0.140374	5	0.555108	0.887275	ASL
P98175	-0.139312	7	0.405502	0.828559	RBM10
Q96KA5	-0.139174	5	0.406205	0.828559	CLPTM1L
O95340	-0.139049	24	0.0543405	0.572546	PAPSS2
Q9UNI6	-0.138667	4	0.400346	0.823788	DUSP12
Q02241	-0.138235	6	0.431853	0.840384	KIF23
P15927	-0.138153	6	0.28285	0.760709	RPA2
Q8WVJ2	-0.137889	4	0.456488	0.847962	NUDCD2
P49750	-0.137844	10	0.349631	0.797068	YLPM1
O43294	-0.137497	9	0.15194	0.673529	TGFB1I1
P61619	-0.137059	11	0.207924	0.707487	SEC61A1
Q8IZL8	-0.13664	15	0.33937	0.788117	PELP1
O95487	-0.136589	13	0.291339	0.765381	SEC24B
Q8IXI1	-0.13636	4	0.682122	0.927578	RHOT2
O95881	-0.136121	7	0.361124	0.803256	TXNDC12
O96000	-0.136051	4	0.356149	0.802996	NDUFB10
Q9NV88	-0.135767	5	0.335332	0.787069	INTS9
Q96P70	-0.135665	19	0.155276	0.674158	IPO9
Q01831	-0.135619	2	0.54625	0.882557	XPC
P82673	-0.135471	5	0.352546	0.799465	MRPS35
P12955	-0.135349	10	0.180816	0.691459	PEPD
Q12768	-0.134904	11	0.0849705	0.613576	KIAA0196
Q9BWH6	-0.134724	5	0.457321	0.848023	RPAP1
Q99598	-0.134619	6	0.37697	0.811574	TSNAX
Q9H3Q1	-0.134619	5	0.464862	0.848023	CDC42EP4
P00966	-0.134214	16	0.121744	0.649231	ASS1
P49721	-0.133527	6	0.280992	0.760249	PSMB2
Q9BW83	-0.133266	5	0.326637	0.785816	IFT27
P00568	-0.133262	9	0.173434	0.681868	AK1
O14929	-0.132901	7	0.357549	0.803256	HAT1
P02452	-0.132852	10	0.36749	0.805407	COL1A1
P63172	-0.132786	4	0.446112	0.844844	DYNLT1
P51808	-0.132478	3	0.453348	0.847878	DYNLT3
Q15785	-0.132338	7	0.390823	0.817678	TOMM34
O15145	-0.132072	10	0.161262	0.674158	ARPC3
Q9NQH7	-0.131577	3	0.453437	0.847878	XPNPEP3
Q96F85	-0.131218	4	0.513387	0.870438	CNRIP1
Q9BZZ5	-0.131117	8	0.460927	0.848023	API5
Q9Y2Z4	-0.131067	7	0.265134	0.746683	YARS2
Q9BXS5	-0.130816	14	0.312303	0.777353	AP1M1
P46782	-0.129989	11	0.185915	0.694643	RPS5
Q92733	-0.129581	4	0.464428	0.848023	PRCC
P61201	-0.129251	14	0.098297	0.628186	COPS2
P08754	-0.128923	10	0.223579	0.707847	GNAI3
O00560	-0.128717	9	0.288236	0.765381	SDCBP
Q13033	-0.128631	5	0.343416	0.79146	STRN3
O14548	-0.128307	3	0.583036	0.898545	COX7A2L
P31641	-0.127877	3	0.526273	0.87543	SLC6A6
P05121	-0.127714	9	0.222948	0.707847	SERPINE1
O75477	-0.127396	11	0.265089	0.746683	ERLIN1
Q99720	-0.127242	5	0.536405	0.87965	SIGMAR1
Q9UHD9	-0.126316	8	0.384637	0.814048	UBQLN2
Q15286	-0.125383	4	0.464262	0.848023	RAB35
P82933	-0.125105	7	0.41021	0.829673	MRPS9
P19404	-0.12502	3	0.637837	0.912468	NDUFV2
Q9Y678	-0.124969	31	0.240489	0.721003	COPG1
Q14738	-0.124528	7	0.423765	0.837561	PPP2R5D
P29353	-0.124164	5	0.370623	0.807476	SHC1
Q14694	-0.123673	11	0.217149	0.707487	USP10
P20042	-0.122832	11	0.215245	0.707487	EIF2S2
Q9P0J0	-0.122498	5	0.40661	0.828559	NDUFA13
Q5VYK3	-0.121896	32	0.269671	0.750753	ECM29
Q56VL3	-0.121694	4	0.591526	0.898545	OCIAD2
P49406	-0.1216	4	0.518271	0.870438	MRPL19
Q01085	-0.121515	7	0.38032	0.812419	TIAL1
P15374	-0.12143	4	0.509797	0.870438	UCHL3
Q8NBU5	-0.121279	5	0.522424	0.872297	ATAD1
Q13523	-0.12086	4	0.514405	0.870438	PRPF4B
Q01105	-0.120765	10	0.328115	0.785816	SET
O75494	-0.120745	5	0.688294	0.930845	SRSF10
P26885	-0.120455	6	0.383546	0.813021	FKBP2
Q9NVD7	-0.120446	10	0.166512	0.675832	PARVA
P16157	-0.120165	7	0.63225	0.912468	ANK1
Q9NNW5	-0.119595	6	0.492677	0.864597	WDR6
Q15643	-0.119447	7	0.359143	0.803256	TRIP11
P08708	-0.119143	8	0.28587	0.763831	RPS17
Q9BYN8	-0.11909	3	0.559195	0.889732	MRPS26
Q9Y6K9	-0.119005	5	0.476656	0.853643	IKBKG
P21283	-0.118592	8	0.329328	0.785816	ATP6V1C1
Q13724	-0.118045	21	0.103603	0.628186	MOGS
O43665	-0.117243	6	0.671578	0.921077	RGS10
Q10469	-0.116629	3	0.705456	0.935293	MGAT2
Q9UM00	-0.116239	4	0.573004	0.894736	TMCO1
Q13107	-0.11605	4	0.557373	0.887783	USP4
Q9NVZ3	-0.11559	7	0.343227	0.79146	NECAP2
O00764	-0.115455	12	0.281109	0.760249	PDXK
P29373	-0.115433	10	0.419406	0.834784	CRABP2
Q13510	-0.115368	4	0.492877	0.864597	ASAH1
Q8N4V1	-0.115314	5	0.436059	0.840489	MMGT1
Q6XZF7	-0.114189	13	0.446427	0.844844	DNMBP
Q14137	-0.114181	9	0.362175	0.803256	BOP1
P62879	-0.113548	10	0.21866	0.707487	GNB2
P46734	-0.113547	8	0.430098	0.840384	MAP2K3
O43776	-0.113344	16	0.144429	0.673529	NARS
Q9Y3E0	-0.113285	4	0.433793	0.840384	GOLT1B
O75438	-0.112913	4	0.47077	0.852416	NDUFB1
O00178	-0.112651	5	0.494257	0.864597	GTPBP1
P43155	-0.112596	6	0.506555	0.870438	CRAT
Q9H2P0	-0.112546	5	0.592246	0.898545	ADNP
O94973	-0.112391	26	0.256602	0.738681	AP2A2
Q9H0S4	-0.111919	6	0.599628	0.903656	DDX47
Q12846	-0.110897	4	0.536255	0.87965	STX4
Q9H2G2	-0.110395	13	0.189666	0.695331	SLK
Q3MHD2	-0.11038	3	0.638052	0.912468	LSM12
O14907	-0.110159	4	0.512671	0.870438	TAX1BP3
Q13287	-0.109577	4	0.550642	0.886311	NMI
P08397	-0.109559	4	0.543718	0.880426	HMBS
O75934	-0.109462	4	0.595167	0.899748	BCAS2
P57678	-0.109227	5	0.440973	0.844723	GEMIN4
Q15435	-0.109163	14	0.144333	0.673529	PPP1R7
P63151	-0.109002	10	0.221303	0.707487	PPP2R2A
Q9Y4C8	-0.108954	4	0.758692	0.949773	RBM19
P48163	-0.107924	14	0.400925	0.823817	ME1
Q6YP21	-0.107648	4	0.587893	0.898545	CCBL2
Q9UMY4	-0.107478	7	0.465062	0.848023	SNX12
P40763	-0.107108	25	0.235738	0.710872	STAT3
P30041	-0.107082	20	0.0785312	0.613576	PRDX6
Q8NCA5	-0.107076	6	0.451362	0.846463	FAM98A
P19838	-0.106605	7	0.453802	0.847878	NFKB1
Q8N684	-0.106451	10	0.343026	0.79146	CPSF7
P15170	-0.10611	17	0.152391	0.673529	GSPT1
Q9H1H9	-0.105765	5	0.447382	0.844844	KIF13A
Q92508	-0.105614	5	0.471268	0.852416	PIEZO1
Q9UKX7	-0.105091	6	0.35405	0.801122	NUP50
O15294	-0.104569	9	0.278759	0.758233	OGT
Q8TDZ2	-0.104158	9	0.536739	0.87965	MICAL1
O75352	-0.103668	4	0.51785	0.870438	MPDU1
P30626	-0.103492	4	0.620857	0.909635	SRI
O00471	-0.103465	9	0.455182	0.847962	EXOC5
Q8NI27	-0.10335	7	0.42927	0.840384	THOC2
P56134	-0.103283	5	0.47131	0.852416	ATP5J2
P20290	-0.102981	6	0.450016	0.8464	BTF3
Q9UNL2	-0.102741	3	0.642769	0.914585	SSR3
Q9UN86	-0.102588	14	0.211469	0.707487	G3BP2
Q9HCE0	-0.1024	8	0.514688	0.870438	EPG5
P05976	-0.102104	4	0.669332	0.921077	MYL1
Q5W0V3	-0.102097	8	0.36865	0.806568	FAM160B1
Q9HD42	-0.101999	5	0.512404	0.870438	CHMP1A
Q96KG9	-0.101876	8	0.320268	0.785816	SCYL1
O00148	-0.101552	13	0.199551	0.701531	DDX39A
Q6P2E9	-0.101018	17	0.304982	0.773029	EDC4
Q99575	-0.100903	7	0.500769	0.867349	POP1
O14653	-0.100635	5	0.537237	0.87965	GOSR2
Q9NUQ9	-0.100569	9	0.493247	0.864597	FAM49B
Q96RS6	-0.100282	10	0.337861	0.788117	NUDCD1
P05091	-0.100213	13	0.247002	0.727213	ALDH2
P30044	-0.1002	10	0.370446	0.807476	PRDX5
Q93050	-0.0997842	8	0.516085	0.870438	ATP6V0A1
P12111	-0.0997498	103	0.0225552	0.489522	COL6A3
Q9UK41	-0.0995055	4	0.538573	0.87965	VPS28
Q5SY16	-0.0987275	6	0.558391	0.888908	NOL9
Q2NL82	-0.0984693	9	0.408149	0.828828	TSR1
Q12979	-0.0984429	4	0.586733	0.898545	ABR
P78406	-0.0982598	8	0.394701	0.820932	RAE1
Q6NUK1	-0.0981535	16	0.277685	0.758189	SLC25A24
P49720	-0.0981019	10	0.319698	0.785725	PSMB3
P30260	-0.0972802	6	0.517901	0.870438	CDC27
Q13042	-0.0971051	5	0.699623	0.932124	CDC16
Q9NV56	-0.0971022	4	0.502993	0.870438	MRGBP
P26599	-0.0970885	18	0.207105	0.707487	PTBP1
P36871	-0.0969984	21	0.107264	0.628186	PGM1
P68402	-0.0964116	6	0.475611	0.853568	PAFAH1B2
Q13616	-0.0963567	12	0.388921	0.816712	CUL1
Q9NVH2	-0.0963356	3	0.68342	0.927578	INTS7
O95758	-0.0960592	6	0.419287	0.834784	PTBP3
Q9NY33	-0.0955227	12	0.236217	0.711627	DPP3
Q9Y2Y0	-0.0954366	3	0.587519	0.898545	ARL2BP
Q16555	-0.0953389	25	0.108099	0.628186	DPYSL2
O75607	-0.0950109	4	0.511958	0.870438	NPM3
P00492	-0.0947305	10	0.268343	0.750753	HPRT1
Q9UHY7	-0.0944375	4	0.50454	0.870438	ENOPH1
P30825	-0.0939051	6	0.504877	0.870438	SLC7A1
Q16778	-0.0938709	9	0.515956	0.870438	HIST2H2BE
Q93009	-0.0937914	19	0.350224	0.797068	USP7
Q7Z3E5	-0.0937687	20	0.216992	0.707487	ARMC9
O60551	-0.0926377	9	0.44785	0.844883	NMT2
Q7Z2T5	-0.0926116	4	0.532414	0.878173	TRMT1L
P09914	-0.0925538	12	0.460256	0.848023	IFIT1
O00233	-0.0924089	10	0.463989	0.848023	PSMD9
Q9BTW9	-0.0917691	13	0.517393	0.870438	TBCD
P67870	-0.0916822	5	0.551791	0.886978	CSNK2B
Q63HN8	-0.0916005	28	0.124609	0.65225	RNF213
P35237	-0.090967	18	0.194174	0.695915	SERPINB6
O14786	-0.0907928	6	0.5616	0.891278	NRP1
Q63HR2	-0.0906324	4	0.653459	0.915224	TNS2
P35250	-0.0905686	4	0.69164	0.932124	RFC2
P19784	-0.0904969	11	0.456111	0.847962	CSNK2A2
Q9Y224	-0.0903895	11	0.300197	0.771332	C14orf166
P61011	-0.090265	14	0.413445	0.832071	SRP54
Q6NUQ4	-0.090151	12	0.245435	0.726654	TMEM214
Q6VY07	-0.0897362	6	0.522158	0.872297	PACS1
Q8NEB9	-0.089695	7	0.379333	0.812419	PIK3C3
P30419	-0.0896822	18	0.152606	0.673529	NMT1
Q96RT1	-0.0896259	17	0.432248	0.840384	ERBB2IP
Q8NHP8	-0.089619	5	0.769842	0.9509	PLBD2
Q13868	-0.0896003	5	0.50607	0.870438	EXOSC2
O43310	-0.089565	5	0.580879	0.897145	CTIF
P33240	-0.0895616	8	0.486548	0.860454	CSTF2
Q2M389	-0.0893711	6	0.4465	0.844844	KIAA1033
P51665	-0.0890928	13	0.233959	0.709638	PSMD7
O00401	-0.0887944	5	0.519447	0.870438	WASL
Q9NR56	-0.0887714	6	0.586344	0.898545	MBNL1
P36405	-0.0886189	7	0.596121	0.9	ARL3
Q13459	-0.0883965	12	0.435736	0.840387	MYO9B
Q9UL15	-0.0882623	4	0.595841	0.9	BAG5
P18084	-0.0881685	5	0.651267	0.915224	ITGB5
P60903	-0.0879523	6	0.465051	0.848023	S100A10
Q13442	-0.0878689	9	0.612648	0.90702	PDAP1
Q7KZ85	-0.0872382	4	0.611784	0.90702	SUPT6H
P62979	-0.0871993	9	0.345748	0.792721	RPS27A
Q96I25	-0.0866724	4	0.714334	0.937336	RBM17
Q86U42	-0.0865716	6	0.510673	0.870438	PABPN1
P37108	-0.0864947	4	0.578257	0.895136	SRP14
P21980	-0.0862963	20	0.221578	0.707487	TGM2
Q14257	-0.0862295	9	0.3073	0.774964	RCN2
Q9Y3B8	-0.0861938	6	0.654469	0.915224	REXO2
Q9Y5Y2	-0.0858716	6	0.569412	0.894374	NUBP2
P20618	-0.0857321	11	0.454888	0.847962	PSMB1
Q9UBP9	-0.0850886	4	0.628985	0.912468	GULP1
P17858	-0.0848497	18	0.222246	0.707487	PFKL
Q16775	-0.0844969	4	0.668064	0.921077	HAGH
Q14692	-0.0844491	8	0.445591	0.844844	BMS1
Q13641	-0.084211	8	0.416918	0.833117	TPBG
Q9NR09	-0.0839465	6	0.591607	0.898545	BIRC6
Q7Z4H8	-0.0837018	14	0.2749	0.755828	KDELC2
O94903	-0.0835327	6	0.498566	0.865428	PROSC
Q8NE71	-0.0834702	12	0.386431	0.815684	ABCF1
P61221	-0.08319	17	0.292683	0.765381	ABCE1
Q9UBX3	-0.0827497	6	0.688683	0.930845	SLC25A10
P63173	-0.082649	6	0.495143	0.864905	RPL38
O15371	-0.0824701	16	0.51399	0.870438	EIF3D
Q9NQW7	-0.0822757	9	0.407385	0.828828	XPNPEP1
Q14914	-0.0818205	9	0.382612	0.813021	PTGR1
O00499	-0.0817126	5	0.615359	0.90702	BIN1
P13612	-0.0816714	8	0.601008	0.90486	ITGA4
P27105	-0.0814079	10	0.335447	0.787069	STOM
Q8IYS2	-0.0810092	5	0.674142	0.921432	KIAA2013
P01889	-0.0805875	6	0.673067	0.921077	HLA-B
Q06203	-0.0801808	5	0.731588	0.940538	PPAT
Q9NP61	-0.0795108	8	0.655797	0.915224	ARFGAP3
O43252	-0.0790748	11	0.415663	0.832254	PAPSS1
Q9Y6C2	-0.078523	5	0.63749	0.912468	EMILIN1
P36551	-0.0783756	11	0.376425	0.811574	CPOX
Q8IVM0	-0.0779042	5	0.659115	0.915224	CCDC50
Q9UJW0	-0.077896	5	0.568449	0.894374	DCTN4
Q9NR46	-0.0777149	4	0.660171	0.915464	SH3GLB2
Q6YN16	-0.0777123	5	0.5761	0.894736	HSDL2
P47914	-0.077499	3	0.623892	0.911283	RPL29
Q00534	-0.0774861	4	0.668399	0.921077	CDK6
Q9NRY4	-0.077384	6	0.613427	0.90702	ARHGAP35
O75569	-0.0773279	6	0.494453	0.864597	PRKRA
P23381	-0.0773111	20	0.27869	0.758233	WARS
Q9Y5L0	-0.0772363	12	0.591785	0.898545	TNPO3
O95486	-0.0770774	14	0.360266	0.803256	SEC24A
Q15084	-0.0770289	15	0.284728	0.76362	PDIA6
Q8NFJ5	-0.0765034	4	0.680741	0.926631	GPRC5A
Q9NQ88	-0.0762853	6	0.611561	0.90702	TIGAR
Q71UI9	-0.0761512	6	0.611928	0.90702	H2AFV
Q86VP6	-0.0760297	32	0.232041	0.709638	CAND1
P06576	-0.0758147	24	0.152289	0.673529	ATP5B
Q14141	-0.0756814	10	0.512643	0.870438	2006-09-01
P08559	-0.0754665	9	0.55559	0.887275	PDHA1
Q86TI2	-0.0751372	11	0.616291	0.90722	DPP9
O43809	-0.0748722	14	0.401409	0.823817	NUDT21
Q8WVC6	-0.0747224	5	0.641676	0.913867	DCAKD
P28331	-0.0747093	15	0.315373	0.781132	NDUFS1
P42704	-0.0746683	46	0.105688	0.628186	LRPPRC
Q9UBC2	-0.0743031	14	0.328371	0.785816	EPS15L1
Q9UEU0	-0.0741669	3	0.763298	0.950002	VTI1B
Q14746	-0.0740713	4	0.720764	0.939896	COG2
O94822	-0.0736694	8	0.483418	0.859102	LTN1
P08865	-0.0734775	17	0.27593	0.755828	RPSA
A1L0T0	-0.0732273	12	0.576728	0.894736	ILVBL
Q9GZP9	-0.0732245	5	0.612022	0.90702	DERL2
O00469	-0.0728852	24	0.16783	0.67852	PLOD2
Q9GZT4	-0.0728646	4	0.689699	0.931079	SRR
Q96TA1	-0.0725754	28	0.195411	0.695915	FAM129B
Q9H269	-0.0724888	8	0.51027	0.870438	VPS16
P17812	-0.0721938	16	0.386141	0.815684	CTPS1
P37198	-0.0712056	4	0.767314	0.950002	NUP62
Q13057	-0.071175	9	0.52276	0.872389	COASY
Q9Y3C0	-0.0711345	3	0.671026	0.921077	CCDC53
P06730	-0.0710908	8	0.480432	0.857442	EIF4E
O60884	-0.0703573	12	0.557398	0.887783	DNAJA2
P18621	-0.0702297	7	0.644345	0.915153	RPL17
Q03701	-0.0701469	7	0.608968	0.90702	CEBPZ
P17813	-0.0701445	7	0.627618	0.912468	ENG
O43815	-0.0699371	11	0.566847	0.894374	STRN
Q9BVG4	-0.0698695	7	0.732101	0.940538	PBDC1
P61163	-0.0696674	16	0.365248	0.804036	ACTR1A
Q15645	-0.0693358	7	0.569074	0.894374	TRIP13
Q96A33	-0.0693104	17	0.398045	0.82282	CCDC47
O14981	-0.0693021	4	0.698092	0.932124	BTAF1
Q93034	-0.069232	10	0.513546	0.870438	CUL5
Q86VM9	-0.0692106	5	0.577705	0.895136	ZC3H18
O96008	-0.0687849	8	0.6863	0.930125	TOMM40
P13010	-0.0685354	35	0.292618	0.765381	XRCC5
Q9Y4P3	-0.068342	10	0.662976	0.917717	TBL2
Q02539	-0.0682639	6	0.788916	0.956176	HIST1H1A
Q14839	-0.0681837	29	0.325992	0.785816	CHD4
P25205	-0.0680836	20	0.372229	0.80836	MCM3
P48960	-0.0677698	8	0.613506	0.90702	CD97
P13797	-0.0675735	35	0.292711	0.765381	PLS3
Q8IXT5	-0.0672112	4	0.859062	0.970259	RBM12B
Q9NUJ1	-0.06712	6	0.624034	0.911283	ABHD10
Q9P2J5	-0.0669883	27	0.304408	0.773029	LARS
Q96PU8	-0.0668944	5	0.738252	0.944537	QKI
Q8NE86	-0.0668731	6	0.7534	0.949773	MCU
P55287	-0.0664717	5	0.648014	0.915224	CDH11
Q13492	-0.0664119	14	0.508837	0.870438	PICALM
Q96T37	-0.0663417	4	0.642526	0.914585	RBM15
P36404	-0.0660958	4	0.650835	0.915224	ARL2
O15013	-0.0657898	7	0.77716	0.955016	ARHGEF10
P28161	-0.0657157	10	0.430855	0.840384	GSTM2
Q53GQ0	-0.0656366	10	0.612925	0.90702	HSD17B12
O75153	-0.0655097	7	0.631155	0.912468	CLUH
Q9H074	-0.0654354	7	0.604061	0.906383	PAIP1
P62873	-0.0654349	10	0.466694	0.849726	GNB1
O95292	-0.0653997	8	0.630587	0.912468	VAPB
P61970	-0.065368	6	0.566368	0.894374	NUTF2
P49770	-0.0653386	7	0.543268	0.880319	EIF2B2
Q9ULA0	-0.0652	9	0.595298	0.899748	DNPEP
Q96ME1	-0.0651972	3	0.703578	0.93414	FBXL18
O75131	-0.0649758	16	0.658011	0.915224	CPNE3
O00629	-0.0649632	8	0.556224	0.887275	KPNA4
Q13418	-0.0649317	15	0.367713	0.805407	ILK
Q9NZL9	-0.0648756	11	0.512705	0.870438	MAT2B
Q13610	-0.064492	4	0.712653	0.937228	PWP1
O00425	-0.0644777	6	0.697988	0.932124	IGF2BP3
P63208	-0.0644532	5	0.718323	0.938742	SKP1
Q96T76	-0.0643794	12	0.54785	0.884354	MMS19
P07737	-0.0637758	11	0.500629	0.867349	PFN1
P22570	-0.0633596	13	0.488881	0.861923	FDXR
Q8NCN5	-0.0632932	5	0.712434	0.937228	PDPR
P57740	-0.063207	10	0.565911	0.894374	NUP107
P09132	-0.0630198	4	0.771096	0.950947	SRP19
Q96EK5	-0.0629863	14	0.471605	0.852454	KIAA1279
P37059	-0.0626737	9	0.728008	0.939896	HSD17B2
P62834	-0.0623457	9	0.672323	0.921077	RAP1A
P35241	-0.0620906	27	0.48223	0.858765	RDX
P51532	-0.0620448	8	0.754687	0.949773	SMARCA4
Q92614	-0.0619812	16	0.474449	0.853568	MYO18A
Q03519	-0.0617726	7	0.617923	0.907903	TAP2
Q6ZXV5	-0.0616739	7	0.625308	0.912468	TMTC3
Q92974	-0.0616304	16	0.47621	0.853568	ARHGEF2
Q15365	-0.0611492	15	0.658547	0.915224	PCBP1
P54687	-0.0611235	9	0.5404	0.8798	BCAT1
Q9NW15	-0.0605671	8	0.668935	0.921077	ANO10
P45974	-0.0604412	25	0.412728	0.831608	USP5
Q96JG6	-0.0601998	5	0.716532	0.937584	CCDC132
Q9UNX4	-0.0599991	6	0.629109	0.912468	WDR3
P80303	-0.0596249	16	0.487312	0.86122	NUCB2
P20645	-0.0592877	3	0.822926	0.963018	M6PR
Q5ZPR3	-0.0592459	4	0.799844	0.956508	CD276
O14530	-0.0592038	3	0.767579	0.950002	TXNDC9
P0DMV9	-0.0591605	28	0.230285	0.709148	HSPA1B
Q96AG4	-0.0591005	15	0.539917	0.8798	LRRC59
P41223	-0.0588709	5	0.799275	0.956508	BUD31
P07195	-0.05826	21	0.469882	0.852313	LDHB
Q6UXN9	-0.0581437	7	0.794681	0.956508	WDR82
Q9NQ55	-0.0578645	4	0.802282	0.956508	PPAN
P32119	-0.0576771	12	0.443711	0.844844	PRDX2
Q00796	-0.057339	4	0.826256	0.96412	SORD
Q9ULC3	-0.0572883	5	0.748526	0.948674	RAB23
P50402	-0.0567788	11	0.489499	0.861923	EMD
O60231	-0.0567391	5	0.766289	0.950002	DHX16
Q27J81	-0.0567326	27	0.461235	0.848023	INF2
P58546	-0.0562003	5	0.752548	0.949543	MTPN
Q9Y6C9	-0.0556617	11	0.58277	0.898545	MTCH2
P62266	-0.0554648	6	0.809802	0.958249	RPS23
P60983	-0.0553429	6	0.689142	0.930845	GMFB
Q9NRN7	-0.0552558	9	0.707519	0.935471	AASDHPPT
O95864	-0.0548026	8	0.567626	0.894374	FADS2
Q9UJZ1	-0.0540669	10	0.595196	0.899748	STOML2
P35249	-0.053819	4	0.821578	0.963018	RFC4
Q14320	-0.0536983	8	0.680071	0.92653	FAM50A
P41240	-0.053574	5	0.779298	0.956176	CSK
Q7Z478	-0.0534432	11	0.573197	0.894736	DHX29
Q01658	-0.0530114	5	0.724668	0.939896	DR1
P30566	-0.0529046	12	0.604558	0.906529	ADSL
Q9H9A6	-0.0527846	5	0.693009	0.932124	LRRC40
P16435	-0.0524199	11	0.563806	0.893673	POR
Q99570	-0.0517517	9	0.658026	0.915224	PIK3R4
Q09161	-0.0515825	12	0.537484	0.87965	NCBP1
P06737	-0.0515014	12	0.729694	0.940165	PYGL
P14324	-0.0513766	7	0.635098	0.912468	FDPS
Q9UHQ9	-0.0511251	8	0.640575	0.913821	CYB5R1
P10515	-0.0511073	10	0.619673	0.908756	DLAT
P55039	-0.0502231	4	0.696966	0.932124	DRG2
O60306	-0.0500987	7	0.714579	0.937336	AQR
Q9Y5S2	-0.0498505	10	0.714547	0.937336	CDC42BPB
Q3KQU3	-0.0497528	10	0.634836	0.912468	MAP7D1
Q9NR45	-0.0496336	14	0.612582	0.90702	NANS
Q96Q11	-0.0494084	6	0.719286	0.939605	TRNT1
P12110	-0.0493769	19	0.417974	0.833117	COL6A2
P36543	-0.0493388	5	0.805055	0.956508	ATP6V1E1
P21912	-0.0493056	7	0.713844	0.937336	SDHB
Q99747	-0.049103	10	0.689226	0.930845	NAPG
O43865	-0.0489956	7	0.655475	0.915224	AHCYL1
P20936	-0.0488469	15	0.588053	0.898545	RASA1
P26196	-0.0487341	13	0.538609	0.87965	DDX6
Q9BY44	-0.0485967	16	0.445983	0.844844	EIF2A
Q2TAA2	-0.0485529	5	0.755329	0.949773	IAH1
Q9NTK5	-0.048542	19	0.462843	0.848023	OLA1
Q16222	-0.0484329	16	0.461827	0.848023	UAP1
P26368	-0.0483845	11	0.664144	0.918814	U2AF2
O15118	-0.0479155	6	0.765699	0.950002	NPC1
Q6IAA8	-0.0477967	8	0.669117	0.921077	LAMTOR1
Q99439	-0.0477813	12	0.568036	0.894374	CNN2
Q8WUH6	-0.0473865	6	0.748045	0.948674	TMEM263
Q15185	-0.0472096	7	0.737255	0.94365	PTGES3
Q86YR5	-0.0471154	6	0.829752	0.965563	GPSM1
Q8NBF2	-0.0470639	9	0.727465	0.939896	NHLRC2
P61158	-0.0468207	20	0.44977	0.8464	ACTR3
O14880	-0.0467588	5	0.740334	0.945644	MGST3
P22033	-0.0467321	7	0.714836	0.937336	MUT
P40227	-0.0465351	19	0.413506	0.832071	CCT6A
Q96JJ3	-0.0463995	9	0.603647	0.906383	ELMO2
P09619	-0.0463939	18	0.649173	0.915224	PDGFRB
P60510	-0.0463849	6	0.728545	0.939896	PPP4C
O75348	-0.0463765	5	0.726304	0.939896	ATP6V1G1
P53396	-0.0463258	49	0.351169	0.797506	ACLY
P08758	-0.0461545	22	0.62021	0.909115	ANXA5
Q96S97	-0.046025	5	0.729176	0.939896	MYADM
O15027	-0.045928	11	0.700088	0.932124	SEC16A
P08243	-0.0457921	8	0.672613	0.921077	ASNS
Q14195	-0.0449855	24	0.504936	0.870438	DPYSL3
O75521	-0.0448279	8	0.637857	0.912468	ECI2
Q92609	-0.0447068	7	0.724047	0.939896	TBC1D5
Q3KQV9	-0.0443622	6	0.759738	0.949773	UAP1L1
Q9Y2B0	-0.0441773	7	0.818062	0.961571	CNPY2
Q99497	-0.0440852	13	0.72784	0.939896	PARK7
O75937	-0.0440743	8	0.641556	0.913867	DNAJC8
Q9GZN8	-0.0439218	4	0.769126	0.950781	C20orf27
O43175	-0.0435699	16	0.575381	0.894736	PHGDH
Q9UKK3	-0.0434989	12	0.790723	0.956176	PARP4
P35611	-0.0434261	14	0.610439	0.90702	ADD1
Q9BQE5	-0.0431095	5	0.813606	0.959826	APOL2
P11172	-0.0429701	9	0.749141	0.948709	UMPS
P28070	-0.0428282	7	0.723456	0.939896	PSMB4
P61923	-0.042751	5	0.759635	0.949773	COPZ1
O60645	-0.0426957	7	0.865071	0.970259	EXOC3
Q9BXK5	-0.0426385	4	0.803792	0.956508	BCL2L13
P31939	-0.0424605	28	0.524332	0.873606	ATIC
Q13283	-0.0423958	20	0.672878	0.921077	G3BP1
O75116	-0.0423873	20	0.592479	0.898545	ROCK2
O75718	-0.0420985	10	0.644087	0.915153	CRTAP
P67936	-0.0416725	19	0.518787	0.870438	TPM4
Q92769	-0.0416565	10	0.670158	0.921077	HDAC2
P06744	-0.0414637	21	0.671547	0.921077	GPI
Q9Y4X5	-0.041426	3	0.867964	0.970259	ARIH1
Q9Y4W2	-0.0413601	4	0.829844	0.965563	LAS1L
P20337	-0.0412751	6	0.733211	0.941186	RAB3B
Q96I24	-0.0412525	14	0.728452	0.939896	FUBP3
Q9BRT6	-0.0410921	5	0.751255	0.949451	LLPH
P39060	-0.0408769	5	0.746556	0.948674	COL18A1
Q9UKV8	-0.0408592	6	0.76039	0.949773	AGO2
O60256	-0.0406879	7	0.8003	0.956508	PRPSAP2
Q52LJ0	-0.0406383	7	0.695128	0.932124	FAM98B
P00367	-0.0404162	19	0.504228	0.870438	GLUD1
O95336	-0.0403634	11	0.66854	0.921077	PGLS
Q14974	-0.0402157	30	0.594007	0.899107	KPNB1
Q9BYD3	-0.0400526	6	0.740855	0.945901	MRPL4
Q5VXT5	-0.0398251	5	0.779752	0.956176	SYPL2
Q15274	-0.0393588	4	0.823612	0.963018	QPRT
O95299	-0.0393414	4	0.793073	0.956176	NDUFA10
P04183	-0.0392363	4	0.832198	0.966352	TK1
Q99436	-0.0392351	9	0.758099	0.949773	PSMB7
O75175	-0.0391278	5	0.802969	0.956508	CNOT3
O43747	-0.0389975	14	0.596333	0.9	AP1G1
P50991	-0.0389895	23	0.518368	0.870438	CCT4
Q8WZA9	-0.0384705	5	0.833607	0.966352	IRGQ
Q9Y450	-0.03835	8	0.854384	0.970259	HBS1L
Q15036	-0.038315	7	0.750135	0.948826	SNX17
Q68CZ2	-0.0381849	19	0.648452	0.915224	TNS3
Q9H6T3	-0.0379146	7	0.734134	0.941318	RPAP3
Q92878	-0.0371312	12	0.767104	0.950002	RAD50
O95861	-0.0370012	8	0.76881	0.950781	BPNT1
P13639	-0.0369875	45	0.505081	0.870438	EEF2
Q92791	-0.0367715	7	0.894169	0.977486	LEPREL4
O14980	-0.0366452	38	0.459729	0.848023	XPO1
P25787	-0.0365021	8	0.722585	0.939896	PSMA2
Q96HY6	-0.0364956	7	0.770354	0.9509	DDRGK1
Q9Y676	-0.0364079	3	0.826737	0.96412	MRPS18B
P52594	-0.0360703	4	0.788665	0.956176	AGFG1
P05388	-0.0356037	12	0.734222	0.941318	RPLP0
P23634	-0.0353492	27	0.545616	0.882121	ATP2B4
Q96QD8	-0.0352468	5	0.805287	0.956508	SLC38A2
Q92973	-0.0351834	19	0.69391	0.932124	TNPO1
Q15057	-0.0351425	8	0.782865	0.956176	ACAP2
Q7L1Q6	-0.0349734	16	0.614276	0.90702	BZW1
Q00577	-0.0349628	5	0.789269	0.956176	PURA
Q2TAY7	-0.0347239	9	0.729183	0.939896	SMU1
Q8TBC4	-0.0346667	7	0.756142	0.949773	UBA3
P18085	-0.0346441	11	0.657807	0.915224	ARF4
P61586	-0.0344548	9	0.696642	0.932124	RHOA
Q06587	-0.0344276	4	0.826255	0.96412	RING1
Q8IXB1	-0.0343073	10	0.730358	0.940538	DNAJC10
P48643	-0.0342689	29	0.476122	0.853568	CCT5
Q13595	-0.0341869	5	0.874268	0.970259	TRA2A
O14745	-0.0341451	6	0.854643	0.970259	SLC9A3R1
Q9Y2X3	-0.0340505	16	0.654991	0.915224	NOP58
Q01650	-0.0339024	5	0.804044	0.956508	SLC7A5
Q9NZ32	-0.0338769	7	0.823733	0.963018	ACTR10
Q92621	-0.0338311	22	0.557094	0.887783	NUP205
Q6P2Q9	-0.0335957	56	0.433842	0.840384	PRPF8
Q96I99	-0.0335878	11	0.748569	0.948674	SUCLG2
P50395	-0.0334922	28	0.574602	0.894736	GDI2
P12270	-0.0334464	40	0.653895	0.915224	TPR
Q9NX08	-0.0331748	6	0.86762	0.970259	COMMD8
P18827	-0.0329971	3	0.84448	0.970247	SDC1
P43487	-0.032986	7	0.793403	0.956176	RANBP1
O75027	-0.0325518	3	0.879369	0.971751	ABCB7
P43686	-0.0324789	23	0.75485	0.949773	PSMC4
Q16658	-0.0322187	21	0.8073	0.95761	FSCN1
P21281	-0.032106	15	0.660488	0.915496	ATP6V1B2
Q00610	-0.0319048	82	0.387725	0.816138	CLTC
Q5TAQ9	-0.0318765	4	0.834598	0.966352	DCAF8
Q96AC1	-0.0318385	23	0.57663	0.894736	FERMT2
Q14978	-0.0318197	8	0.770129	0.9509	NOLC1
P62910	-0.0315842	9	0.793933	0.95635	RPL32
P00403	-0.031471	9	0.712945	0.937228	MT-CO2
Q14789	-0.0313625	15	0.764578	0.950002	GOLGB1
P62913	-0.0312977	7	0.865441	0.970259	RPL11
P09651	-0.0312925	16	0.610399	0.90702	HNRNPA1
Q15208	-0.0308496	5	0.826305	0.96412	STK38
A5YKK6	-0.0307626	16	0.767469	0.950002	CNOT1
Q9GZZ1	-0.0307007	6	0.908115	0.979104	NAA50
P52209	-0.0306462	19	0.607344	0.90702	PGD
Q8NFW8	-0.0306007	6	0.821374	0.963018	CMAS
Q9NUL5	-0.0305905	3	0.870718	0.970259	C19orf66
Q5T0F9	-0.0304242	8	0.854356	0.970259	CC2D1B
Q8TDN6	-0.0303743	12	0.664359	0.918814	BRIX1
Q9UBG0	-0.0300536	25	0.757264	0.949773	MRC2
O00299	-0.0300247	15	0.699214	0.932124	CLIC1
Q9UH99	-0.030003	18	0.785046	0.956176	SUN2
P56556	-0.0296588	3	0.867056	0.970259	NDUFA6
P11142	-0.0296379	31	0.573458	0.894736	HSPA8
P43307	-0.0295956	6	0.79917	0.956508	SSR1
P08473	-0.029535	9	0.816842	0.960962	MME
Q16186	-0.0294258	5	0.834211	0.966352	ADRM1
P46108	-0.0292823	12	0.71088	0.936534	CRK
P20020	-0.0290108	19	0.791839	0.956176	ATP2B1
Q00535	-0.028884	7	0.782434	0.956176	CDK5
Q96IJ6	-0.0287864	10	0.745978	0.948674	GMPPA
Q07960	-0.0285556	20	0.781549	0.956176	ARHGAP1
Q99613	-0.0285215	25	0.655043	0.915224	EIF3C
Q9BWM7	-0.0282125	13	0.819221	0.961732	SFXN3
O00429	-0.0282084	20	0.657839	0.915224	DNM1L
Q8WWI5	-0.028196	4	0.874341	0.970259	SLC44A1
P07108	-0.0279024	5	0.912847	0.980761	DBI
Q96S52	-0.0277894	8	0.780019	0.956176	PIGS
Q9H299	-0.0274798	5	0.867956	0.970259	SH3BGRL3
Q9H3S7	-0.0273264	10	0.813923	0.959826	PTPN23
Q9NR50	-0.0273192	6	0.890746	0.976147	EIF2B3
O14979	-0.0270326	11	0.728071	0.939896	HNRNPDL
P04150	-0.0269842	4	0.914514	0.980761	NR3C1
P62701	-0.0269677	17	0.696723	0.932124	RPS4X
O75962	-0.0268561	12	0.73887	0.94463	TRIO
Q16740	-0.0268431	5	0.835183	0.966352	CLPP
P17655	-0.0263248	24	0.724668	0.939896	CAPN2
O94804	-0.0261886	7	0.836495	0.966352	STK10
P35222	-0.0261878	20	0.801833	0.956508	CTNNB1
Q92572	-0.0261525	5	0.871953	0.970259	AP3S1
P49903	-0.0260713	7	0.864536	0.970259	SEPHS1
P49591	-0.025996	16	0.787215	0.956176	SARS
Q15181	-0.0256222	16	0.706987	0.935471	PPA1
P14735	-0.0256091	12	0.772104	0.951758	IDE
Q9BVL2	-0.0255621	6	0.842857	0.969457	NUPL1
P48426	-0.0255113	8	0.871677	0.970259	PIP4K2A
Q04837	-0.025424	8	0.811921	0.959431	SSBP1
Q16822	-0.0253248	13	0.813029	0.959826	PCK2
Q8N3D4	-0.0251127	8	0.89387	0.977486	EHBP1L1
Q9BVC6	-0.0250228	4	0.858349	0.970259	TMEM109
Q8NFH3	-0.0247939	4	0.92975	0.983318	NUP43
P05362	-0.0245528	11	0.790567	0.956176	ICAM1
O00186	-0.0245174	8	0.873433	0.970259	STXBP3
Q13148	-0.0243456	8	0.872598	0.970259	TARDBP
Q9Y316	-0.0243396	8	0.861319	0.970259	MEMO1
Q16850	-0.024192	7	0.873579	0.970259	CYP51A1
Q96AB3	-0.0236839	5	0.891617	0.976483	ISOC2
P29401	-0.023551	30	0.764927	0.950002	TKT
Q96N67	-0.0234862	18	0.816966	0.960962	DOCK7
Q9BQG0	-0.0234031	26	0.786825	0.956176	MYBBP1A
P40261	-0.0233334	10	0.785477	0.956176	NNMT
Q9Y547	-0.0233068	5	0.881303	0.972655	HSPB11
P48556	-0.0231301	10	0.787012	0.956176	PSMD8
Q10570	-0.0229996	6	0.869241	0.970259	CPSF1
Q9BPX3	-0.0227559	13	0.751169	0.949451	NCAPG
P37235	-0.022632	13	0.790835	0.956176	HPCAL1
Q86XP3	-0.0223978	16	0.75538	0.949773	DDX42
P04899	-0.022384	15	0.803542	0.956508	GNAI2
P51570	-0.0223804	11	0.82394	0.963018	GALK1
A3KMH1	-0.0223303	3	0.90084	0.978269	VWA8
Q96BY6	-0.0223069	6	0.914476	0.980761	DOCK10
O94915	-0.0222264	7	0.872544	0.970259	FRYL
Q9Y6D9	-0.0221402	3	0.919162	0.982133	MAD1L1
Q9UBQ7	-0.0219086	7	0.860386	0.970259	GRHPR
P60059	-0.0216226	4	0.869193	0.970259	SEC61G
Q15404	-0.0212833	9	0.826743	0.96412	RSU1
P14618	-0.0211438	42	0.677923	0.924818	PKM
Q13509	-0.0210149	22	0.708422	0.935471	TUBB3
P07339	-0.0210123	11	0.837412	0.966352	CTSD
Q07666	-0.0209571	7	0.839121	0.967308	KHDRBS1
Q93008	-0.0208975	27	0.696408	0.932124	USP9X
P13693	-0.0207124	9	0.809743	0.958249	TPT1
Q9H0D6	-0.0206551	15	0.85871	0.970259	XRN2
P34059	-0.020394	4	0.885967	0.975724	GALNS
P55036	-0.020016	7	0.841367	0.96846	PSMD4
Q99714	-0.0198955	12	0.87527	0.970259	HSD17B10
P04792	-0.0197329	17	0.757949	0.949773	HSPB1
Q58FF8	-0.0196605	9	0.860799	0.970259	HSP90AB2P
P00352	-0.0196424	27	0.968284	0.991733	ALDH1A1
Q9BW27	-0.0195733	7	0.876175	0.970787	NUP85
Q99836	-0.0195063	3	0.90599	0.979104	MYD88
O00116	-0.0193586	11	0.792681	0.956176	AGPS
P31930	-0.0192508	17	0.810711	0.958729	UQCRC1
Q86WV6	-0.0191482	9	0.895114	0.978009	TMEM173
P00491	-0.0191248	13	0.854466	0.970259	PNP
Q13308	-0.018682	12	0.914359	0.980761	PTK7
Q92616	-0.0185858	85	0.666745	0.921003	GCN1L1
P31040	-0.0184541	16	0.828331	0.964735	SDHA
P31689	-0.0183325	10	0.902276	0.978269	DNAJA1
Q9P2E9	-0.0182332	44	0.796308	0.956508	RRBP1
Q92643	-0.0178958	5	0.888348	0.976036	PIGK
Q9UM54	-0.0178533	12	0.90553	0.979104	MYO6
Q16513	-0.0175881	5	0.920751	0.982607	PKN2
P34949	-0.017492	3	0.928559	0.983318	MPI
P10599	-0.0170204	8	0.88475	0.975005	TXN
P63010	-0.0168051	29	0.739775	0.945319	AP2B1
O75844	-0.0165529	13	0.862455	0.970259	ZMPSTE24
O43324	-0.0164838	8	0.87344	0.970259	EEF1E1
Q9H6E4	-0.0164718	4	0.930131	0.983318	CCDC134
Q86V81	-0.016452	11	0.878086	0.971751	ALYREF
P50452	-0.0163666	12	0.84107	0.96846	SERPINB8
Q9Y2S6	-0.0162135	3	0.97854	0.991752	TMA7
P12814	-0.0159745	59	0.721642	0.939896	ACTN1
Q9BYG3	-0.0159336	6	0.884999	0.975005	NIFK
Q9BZL4	-0.015665	3	0.956529	0.991733	PPP1R12C
P10809	-0.0154368	40	0.706799	0.935471	HSPD1
P35232	-0.0152077	19	0.837981	0.966352	PHB
P51148	-0.0151872	10	0.870785	0.970259	RAB5C
Q9UNS2	-0.0149542	9	0.91577	0.98143	COPS3
P31948	-0.0147729	25	0.8344	0.966352	STIP1
Q9Y6E0	-0.0145555	10	0.872548	0.970259	STK24
Q08257	-0.0145388	12	0.891681	0.976483	CRYZ
Q6YHK3	-0.0144929	19	0.870001	0.970259	CD109
Q3ZCQ8	-0.0144815	8	0.887565	0.976036	TIMM50
Q9P287	-0.0144534	6	0.93048	0.983318	BCCIP
P42226	-0.0141399	7	0.924005	0.98293	STAT6
P18669	-0.0140651	12	0.887914	0.976036	PGAM1
P17066	-0.0137276	10	0.870324	0.970259	HSPA6
O43847	-0.0136767	20	0.850429	0.970259	NRD1
P17987	-0.0136174	28	0.806295	0.956865	TCP1
P04439	-0.0135694	10	0.896534	0.978009	HLA-A
Q4V9L6	-0.0135416	5	0.941147	0.986855	TMEM119
P11117	-0.0134392	5	0.924545	0.98293	ACP2
Q86Y56	-0.0134153	4	0.962772	0.991733	DNAAF5
P13987	-0.0134053	5	0.949771	0.991551	CD59
P30043	-0.0132226	10	0.872822	0.970259	BLVRB
P09497	-0.0130786	5	0.945693	0.989286	CLTB
Q13200	-0.0130388	34	0.809996	0.958249	PSMD2
Q9BSJ2	-0.0129045	9	0.923896	0.98293	TUBGCP2
Q9UPN3	-0.0127078	66	0.851313	0.970259	MACF1
P33527	-0.012704	11	0.900008	0.978269	ABCC1
Q12904	-0.0124986	14	0.875387	0.970259	AIMP1
P51991	-0.0124626	15	0.88984	0.976036	HNRNPA3
Q9NUU7	-0.0124192	10	0.886797	0.976036	DDX19A
Q86UP2	-0.0124053	42	0.857885	0.970259	KTN1
Q6UVY6	-0.0121934	5	0.924065	0.98293	MOXD1
Q9Y3C8	-0.0120466	3	0.956746	0.991733	UFC1
P61981	-0.0119986	10	0.93202	0.983318	YWHAG
Q9H270	-0.0119085	6	0.926983	0.983318	VPS11
Q14728	-0.0116948	3	0.949696	0.991551	MFSD10
P63244	-0.0116933	20	0.846172	0.970259	GNB2L1
Q99733	-0.0116413	11	0.897591	0.978269	NAP1L4
Q9BUQ8	-0.0116001	8	0.910319	0.980319	DDX23
P24752	-0.0114407	16	0.89623	0.978009	ACAT1
P06756	-0.0112862	13	0.899813	0.978269	ITGAV
Q9Y3I0	-0.0112089	13	0.928175	0.983318	RTCB
P19022	-0.0110671	5	0.941787	0.986861	CDH2
Q9NRW7	-0.0110077	7	0.932205	0.983318	VPS45
P42677	-0.0109691	6	0.938353	0.98616	RPS27
P24390	-0.010573	3	0.960643	0.991733	KDELR1
P43246	-0.0103678	9	0.932284	0.983318	MSH2
Q96GC5	-0.0102191	4	0.956326	0.991733	MRPL48
P31751	-0.0102158	4	0.960379	0.991733	AKT2
P49327	-0.0101458	91	0.762953	0.950002	FASN
Q70E73	-0.010134	4	0.954254	0.991733	RAPH1
P05783	-0.0100191	13	0.923723	0.98293	KRT18
Q6NUK4	-0.0100049	4	0.9617	0.991733	REEP3
Q9Y6A9	-0.00996835	3	0.970715	0.991733	SPCS1
Q9BT78	-0.00946021	16	0.899996	0.978269	COPS4
Q9H1I8	-0.00945176	7	0.96366	0.991733	ASCC2
Q13907	-0.00937931	7	0.934062	0.984073	IDI1
P09012	-0.00933123	10	0.914987	0.98093	SNRPA
P30040	-0.00920909	12	0.908172	0.979104	ERP29
Q04323	-0.00894212	8	0.922374	0.98293	UBXN1
Q96CS3	-0.00885869	11	0.904834	0.979104	FAF2
Q92905	-0.00883729	15	0.887286	0.976036	COPS5
Q9NXV6	-0.00865582	7	0.963768	0.991733	CDKN2AIP
P30048	-0.00853287	9	0.918975	0.982133	PRDX3
Q96MW5	-0.00835989	3	0.96162	0.991733	COG8
Q14152	-0.0082351	39	0.870732	0.970259	EIF3A
P40926	-0.00807554	13	0.911236	0.980351	MDH2
P07237	-0.00794893	31	0.875038	0.970259	P4HB
Q99470	-0.00781385	4	0.966855	0.991733	SDF2
Q9NP72	-0.00764878	6	0.951656	0.991644	RAB18
Q9H553	-0.00761324	5	0.959843	0.991733	ALG2
Q9NZN4	-0.00756182	31	0.9	0.978269	EHD2
Q9NVA2	-0.00752594	16	0.937667	0.98616	2011-09-01
Q9H2J4	-0.00726177	5	0.967948	0.991733	PDCL3
Q6RW13	-0.00725362	3	0.974508	0.991733	AGTRAP
Q9H7D0	-0.00677021	4	0.967673	0.991733	DOCK5
Q6ZVM7	-0.00669473	6	0.952719	0.991733	TOM1L2
Q13895	-0.00656353	5	0.961585	0.991733	BYSL
Q96JB5	-0.00582247	9	0.961624	0.991733	CDK5RAP3
Q14344	-0.00572385	10	0.948078	0.991114	GNA13
Q9Y2L1	-0.00561472	7	0.970116	0.991733	DIS3
P39023	-0.00547609	18	0.928326	0.983318	RPL3
Q9H9E3	-0.00531821	5	0.967834	0.991733	COG4
Q53SF7	-0.00511687	4	0.976822	0.991752	COBLL1
Q8N6H7	-0.00497853	5	0.977111	0.991752	ARFGAP2
Q9ULX6	-0.00494501	3	0.977318	0.991752	AKAP8L
P22626	-0.00492313	20	0.926265	0.983318	HNRNPA2B1
O60934	-0.00491227	4	0.976524	0.991752	NBN
Q14019	-0.00487715	10	0.964928	0.991733	COTL1
P30520	-0.00478914	11	0.950283	0.991644	ADSS
O60573	-0.00464941	5	0.971271	0.991733	EIF4E2
O00203	-0.00449893	15	0.965973	0.991733	AP3B1
Q9Y490	-0.00441727	101	0.939532	0.98616	TLN1
P11498	-0.00424623	9	0.981523	0.993022	PC
Q9P035	-0.00416554	9	0.981178	0.993022	HACD3
Q8IVL6	-0.00373256	13	0.969074	0.991733	LEPREL2
Q13085	-0.0037103	24	0.965357	0.991733	ACACA
Q9H7Z7	-0.0036964	9	0.978673	0.991752	PTGES2
Q92542	-0.00367767	7	0.971781	0.991733	NCSTN
P60891	-0.00365249	9	0.972845	0.991733	PRPS1
Q9H223	-0.0034088	16	0.975052	0.991752	EHD4
P27708	-0.00340823	41	0.950997	0.991644	CAD
Q06830	-0.00340413	18	0.963622	0.991733	PRDX1
Q9BZF1	-0.00315655	7	0.978302	0.991752	OSBPL8
Q9BTV4	-0.00313468	17	0.97435	0.991733	TMEM43
Q5BJH7	-0.00267649	5	0.991424	0.996875	YIF1B
P98082	-0.00264744	18	0.968358	0.991733	DAB2
Q13177	-0.00253698	19	0.969959	0.991733	PAK2
P29536	-0.00249544	4	0.985677	0.994165	LMOD1
P62140	-0.00248772	11	0.974265	0.991733	PPP1CB
P61160	-0.00241045	15	0.967765	0.991733	ACTR2
P42224	-0.00238395	23	0.973613	0.991733	STAT1
P63241	-0.00234867	11	0.982626	0.993379	EIF5A
P23528	-0.00222497	14	0.981512	0.993022	CFL1
Q9H583	-0.00218473	14	0.9743	0.991733	HEATR1
P11216	-0.00167644	33	0.978415	0.991752	PYGB
O94905	-0.00154442	14	0.983419	0.993379	ERLIN2
P19623	-0.00146013	11	0.986887	0.994569	SRM
O76031	-0.00112581	8	0.994286	0.997173	CLPX
Q15334	-0.00101652	5	0.993512	0.997039	LLGL1
P26006	-0.000824867	16	0.990634	0.996402	ITGA3
P51114	-0.00052838	14	0.99415	0.997173	FXR1
Q9UHD1	-0.000291016	8	0.997996	0.999125	CHORDC1
O94851	-0.000242858	3	0.998804	0.999125	MICAL2
P49458	-6.93097e-06	4	0.999967	0.999967	SRP9
O14579	0.000133064	11	0.998798	0.999125	COPE
P78527	0.000184939	118	0.994993	0.99756	PRKDC
P27635	0.000190858	10	0.998598	0.999125	RPL10
Q15631	0.000342853	9	0.998161	0.999125	TSN
P30153	0.000347464	23	0.997119	0.999125	PPP2R1A
P06493	0.000403198	8	0.998164	0.999125	CDK1
P27797	0.000645996	22	0.993291	0.997039	CALR
Q9BSJ8	0.000681579	29	0.987554	0.994914	ESYT1
Q9UKU6	0.00129311	7	0.992719	0.997039	TRHDE
Q8IZ07	0.00129554	11	0.988475	0.995197	ANKRD13A
Q16401	0.00131163	15	0.984819	0.994165	PSMD5
Q9ULK4	0.00142983	4	0.992635	0.997039	MED23
O95155	0.00144731	6	0.993217	0.997039	UBE4B
Q6IN85	0.00146338	7	0.990533	0.996402	SMEK1
P13861	0.00149654	12	0.984948	0.994165	PRKAR2A
Q8WWY3	0.00189058	7	0.992194	0.997039	PRPF31
P53618	0.00249396	33	0.96352	0.991733	COPB1
P04156	0.00258203	5	0.985324	0.994165	PRNP
P54709	0.00259188	7	0.988298	0.995197	ATP1B3
Q6DD88	0.00275783	19	0.964538	0.991733	ATL3
P43243	0.00290195	25	0.973719	0.991733	MATR3
P07437	0.00304411	23	0.967103	0.991733	TUBB
O76094	0.00315394	19	0.960915	0.991733	SRP72
Q6PKG0	0.00318871	17	0.969104	0.991733	LARP1
Q9H9B4	0.00322722	11	0.983452	0.993379	SFXN1
Q9GZY8	0.0033374	5	0.983474	0.993379	MFF
O15327	0.00335608	5	0.986892	0.994569	INPP4B
O15357	0.00348745	8	0.975952	0.991752	INPPL1
P55072	0.0035116	41	0.951436	0.991644	VCP
P49585	0.00355546	7	0.978286	0.991752	PCYT1A
Q96K17	0.00364495	6	0.990443	0.996402	BTF3L4
Q01970	0.00385255	8	0.977316	0.991752	PLCB3
Q15904	0.0039552	4	0.985851	0.994165	ATP6AP1
Q6P587	0.00402517	6	0.979369	0.991942	FAHD1
Q8IX12	0.00402982	12	0.968457	0.991733	CCAR1
Q13363	0.00403958	9	0.970166	0.991733	CTBP1
P61224	0.00408227	9	0.966658	0.991733	RAP1B
Q9H845	0.00454885	11	0.961035	0.991733	ACAD9
Q00013	0.00468434	4	0.976688	0.991752	MPP1
P60033	0.00489382	5	0.969399	0.991733	CD81
O75533	0.00510149	41	0.919585	0.982133	SF3B1
Q04446	0.00512522	21	0.931891	0.983318	GBE1
P10644	0.00513416	18	0.943203	0.987014	PRKAR1A
Q9Y2H6	0.00522237	6	0.969794	0.991733	FNDC3A
Q5SW79	0.00530845	10	0.972164	0.991733	CEP170
P17844	0.00540095	27	0.910959	0.980351	DDX5
P24539	0.00542589	10	0.958011	0.991733	ATP5F1
O75347	0.00544278	10	0.951644	0.991644	TBCA
O00159	0.00549828	43	0.913486	0.980761	MYO1C
Q92783	0.00557494	8	0.958328	0.991733	STAM
Q14678	0.00560695	4	0.979498	0.991942	KANK1
Q99543	0.00573319	3	0.982926	0.993379	DNAJC2
P05114	0.00573701	5	0.971779	0.991733	HMGN1
Q9P2R7	0.00575107	13	0.963833	0.991733	SUCLA2
O94925	0.0057637	20	0.920376	0.982607	GLS
P55084	0.00580453	23	0.908245	0.979104	HADHB
P48507	0.0060651	3	0.969758	0.991733	GCLM
Q99986	0.0061125	4	0.966702	0.991733	VRK1
P00387	0.00617802	19	0.919355	0.982133	CYB5R3
P40939	0.00657744	27	0.889207	0.976036	HADHA
P61421	0.00665645	5	0.962514	0.991733	ATP6V0D1
P08240	0.00673512	14	0.919418	0.982133	SRPR
O75312	0.00682667	6	0.969879	0.991733	ZPR1
Q9NZN5	0.00683077	5	0.969955	0.991733	ARHGEF12
Q9NTX5	0.0068734	7	0.968305	0.991733	ECHDC1
Q96P48	0.00693264	9	0.969009	0.991733	ARAP1
Q8IV08	0.00698574	3	0.957949	0.991733	PLD3
Q9C0C9	0.00724316	9	0.935809	0.985246	UBE2O
P31937	0.0072755	9	0.935259	0.985	HIBADH
Q15233	0.00735681	23	0.942689	0.987014	NONO
P49589	0.00739332	19	0.901958	0.978269	CARS
Q9Y606	0.00743882	4	0.965972	0.991733	PUS1
P15531	0.00768065	11	0.949623	0.991551	NME1
P55209	0.0077272	9	0.939519	0.98616	NAP1L1
Q03001	0.00798308	70	0.890464	0.976147	DST
P09211	0.00813921	13	0.924378	0.98293	GSTP1
Q16576	0.00822492	17	0.906971	0.979104	RBBP7
P17612	0.00830543	9	0.932713	0.983318	PRKACA
P06753	0.00834011	17	0.93728	0.986126	TPM3
P30876	0.00839751	9	0.925386	0.983262	POLR2B
Q9NVE7	0.00841076	7	0.951774	0.991644	PANK4
P49588	0.00851497	30	0.869652	0.970259	AARS
Q15262	0.00857297	3	0.973148	0.991733	PTPRK
Q92598	0.00858123	31	0.894068	0.977486	HSPH1
O15144	0.00861893	17	0.93404	0.984073	ARPC2
P49916	0.00877763	9	0.939288	0.98616	LIG3
Q9Y285	0.00903773	12	0.908245	0.979104	FARSA
P26640	0.00904982	30	0.869357	0.970259	VARS
Q8IWA5	0.00922529	5	0.954186	0.991733	SLC44A2
O14972	0.00931487	5	0.949244	0.991551	DSCR3
P03905	0.00935445	5	0.966937	0.991733	MT-ND4
P33176	0.00956647	37	0.854571	0.970259	KIF5B
Q9ULC4	0.00974382	8	0.932688	0.983318	MCTS1
Q9BVA1	0.00975088	25	0.853787	0.970259	TUBB2B
Q9HBL7	0.00984678	4	0.939854	0.986165	PLGRKT
P62888	0.00987534	7	0.940877	0.986855	RPL30
O75179	0.00991294	3	0.970436	0.991733	ANKRD17
Q9H0U4	0.00998768	9	0.920977	0.982607	RAB1B
Q9NZM1	0.0100317	79	0.75726	0.949773	MYOF
O95793	0.0100455	10	0.938693	0.98616	STAU1
P78371	0.0101345	31	0.863677	0.970259	CCT2
Q8WX92	0.0103023	6	0.970866	0.991733	NELFB
P27824	0.0103977	25	0.845863	0.970259	CANX
P11177	0.0104854	13	0.911925	0.980351	PDHB
Q02218	0.0105452	23	0.879003	0.971751	OGDH
O43707	0.0105922	58	0.793423	0.956176	ACTN4
O00154	0.0107792	8	0.918109	0.982133	ACOT7
P30101	0.0108302	27	0.809472	0.958249	PDIA3
Q9NX40	0.0114686	4	0.938242	0.98616	OCIAD1
Q8WVM8	0.0118045	16	0.93042	0.983318	SCFD1
Q9UNF0	0.0120065	10	0.909636	0.979923	PACSIN2
O60341	0.0121036	5	0.953812	0.991733	KDM1A
Q9NQG5	0.012318	8	0.899726	0.978269	RPRD1B
Q13642	0.0123941	11	0.88172	0.97277	FHL1
O95456	0.0124554	5	0.926474	0.983318	PSMG1
Q99816	0.0127288	8	0.902437	0.978269	TSG101
Q9H993	0.0130993	5	0.936654	0.985801	ARMT1
O95817	0.0131017	20	0.911758	0.980351	BAG3
P60174	0.013182	18	0.817235	0.960962	TPI1
P31943	0.0135261	14	0.854647	0.970259	HNRNPH1
P18031	0.0135772	12	0.899411	0.978269	PTPN1
P33993	0.0136774	18	0.896527	0.978009	MCM7
Q14847	0.0138469	16	0.851593	0.970259	LASP1
P14550	0.0139783	13	0.873664	0.970259	AKR1A1
P05455	0.0141214	20	0.784421	0.956176	SSB
Q86Y82	0.0141338	6	0.928541	0.983318	STX12
P62330	0.0141682	7	0.889347	0.976036	ARF6
Q8IWB7	0.0142482	4	0.932482	0.983318	WDFY1
Q96EY1	0.0142804	8	0.90574	0.979104	DNAJA3
Q5H9R7	0.0144214	7	0.927775	0.983318	PPP6R3
Q96G21	0.0144637	4	0.931993	0.983318	IMP4
Q16851	0.014594	18	0.85186	0.970259	UGP2
Q9H2V7	0.014662	3	0.957683	0.991733	SPNS1
Q9H4A4	0.0147442	17	0.814108	0.959826	RNPEP
Q9NYU2	0.0148281	33	0.76737	0.950002	UGGT1
O94855	0.0151863	12	0.896528	0.978009	SEC24D
Q9NZU5	0.0153688	7	0.903741	0.979104	LMCD1
Q99567	0.0154102	6	0.931832	0.983318	NUP88
Q9HAU0	0.0154438	5	0.901757	0.978269	PLEKHA5
Q15393	0.0154721	27	0.78236	0.956176	SF3B3
O75351	0.0154885	10	0.842735	0.969457	VPS4B
Q6P179	0.0155051	4	0.943154	0.987014	ERAP2
Q99961	0.0156004	7	0.878446	0.971751	SH3GL1
P46060	0.015667	20	0.879121	0.971751	RANGAP1
P26358	0.0157836	14	0.897124	0.978269	DNMT1
Q9BVI4	0.0158026	7	0.889961	0.976036	NOC4L
P00390	0.0159431	14	0.854853	0.970259	GSR
P49736	0.0162417	19	0.77806	0.955744	MCM2
Q9BVP2	0.016326	6	0.922288	0.98293	GNL3
P37802	0.0163429	15	0.849084	0.970259	TAGLN2
P16930	0.0163965	11	0.856824	0.970259	FAH
P12268	0.0164808	23	0.77558	0.953828	IMPDH2
P45880	0.0166128	11	0.903892	0.979104	VDAC2
P07355	0.0166913	30	0.836286	0.966352	ANXA2
O75964	0.0170824	6	0.886881	0.976036	ATP5L
O00232	0.0174665	20	0.837793	0.966352	PSMD12
Q9BY50	0.0174689	4	0.924757	0.98293	SEC11C
P51452	0.0175142	5	0.907936	0.979104	DUSP3
P46379	0.0175854	10	0.831646	0.966352	BAG6
Q9Y6G9	0.0177622	18	0.799654	0.956508	DYNC1LI1
P07948	0.0177905	5	0.947974	0.991114	LYN
P24534	0.0178494	8	0.857423	0.970259	EEF1B2
P23219	0.0178768	13	0.840366	0.968157	PTGS1
Q7Z434	0.0180294	14	0.861882	0.970259	MAVS
P16333	0.0181555	5	0.928357	0.983318	NCK1
Q12907	0.018184	12	0.837898	0.966352	LMAN2
Q7Z6Z7	0.0182206	50	0.78742	0.956176	HUWE1
Q9Y696	0.0184367	19	0.858042	0.970259	CLIC4
A6NHR9	0.0184477	10	0.862762	0.970259	SMCHD1
P47897	0.0186464	29	0.728758	0.939896	QARS
P08648	0.0188227	10	0.871213	0.970259	ITGA5
Q14240	0.0188293	21	0.761431	0.949956	EIF4A2
Q9P0L0	0.0189009	11	0.90658	0.979104	VAPA
Q9UDW1	0.0189353	4	0.892871	0.977442	UQCR10
P28482	0.0190698	15	0.800814	0.956508	MAPK1
P49792	0.0190943	28	0.864976	0.970259	RANBP2
Q9BUF5	0.0190949	25	0.770757	0.950906	TUBB6
O00461	0.0192799	10	0.863682	0.970259	GOLIM4
Q9BWJ5	0.019566	4	0.94171	0.986861	SF3B5
O14773	0.0198598	6	0.900523	0.978269	TPP1
P09429	0.0198722	12	0.804122	0.956508	HMGB1
Q92900	0.019982	27	0.785653	0.956176	UPF1
Q9Y276	0.0202282	4	0.942704	0.987014	BCS1L
P68371	0.0202659	24	0.805263	0.956508	TUBB4B
Q9NXF1	0.0204523	7	0.914099	0.980761	TEX10
O75396	0.0205238	9	0.819023	0.961732	SEC22B
P41252	0.0205756	39	0.618597	0.90805	IARS
Q9UP95	0.0206432	8	0.864549	0.970259	SLC12A4
Q9H330	0.0207369	5	0.884189	0.974803	TMEM245
P35269	0.0207678	8	0.833444	0.966352	GTF2F1
Q9UNM6	0.0207781	19	0.748753	0.948674	PSMD13
O94826	0.0208175	14	0.760361	0.949773	TOMM70A
O95630	0.02082	4	0.904162	0.979104	STAMBP
Q92538	0.02093	21	0.748809	0.948674	GBF1
Q9UJX2	0.0210827	7	0.914291	0.980761	CDC23
O00151	0.0211113	17	0.770446	0.9509	PDLIM1
P20810	0.0211485	22	0.860458	0.970259	CAST
Q9Y277	0.021178	6	0.888524	0.976036	VDAC3
Q15555	0.0212883	7	0.878693	0.971751	MAPRE2
Q8WXF1	0.021363	13	0.750063	0.948826	PSPC1
Q9UJX3	0.0214975	5	0.879545	0.971751	ANAPC7
Q01518	0.0215255	25	0.646661	0.915224	CAP1
Q9UL25	0.0216303	7	0.929323	0.983318	RAB21
P42345	0.0216381	10	0.847688	0.970259	MTOR
P40429	0.0217071	9	0.855741	0.970259	RPL13A
Q9Y2Q3	0.0218415	9	0.824657	0.963495	GSTK1
Q641Q2	0.0218553	10	0.859976	0.970259	FAM21A
P56537	0.0219969	10	0.789935	0.956176	EIF6
P25685	0.0221801	11	0.75923	0.949773	DNAJB1
P28749	0.0223775	4	0.923821	0.98293	RBL1
P21266	0.0224195	12	0.811602	0.959419	GSTM3
Q8TCJ2	0.0224211	9	0.792405	0.956176	STT3B
Q6P9B6	0.0224539	9	0.89389	0.977486	TLDC1
P52434	0.0224772	5	0.858029	0.970259	POLR2H
Q6PI48	0.0225513	8	0.835442	0.966352	DARS2
Q6AI08	0.0226835	7	0.919228	0.982133	HEATR6
Q15650	0.0227767	6	0.864801	0.970259	TRIP4
P51636	0.022782	4	0.921465	0.98279	CAV2
Q15637	0.0231015	12	0.848858	0.970259	SF1
P25786	0.0231651	16	0.792601	0.956176	PSMA1
P55809	0.0231902	12	0.859778	0.970259	OXCT1
Q99848	0.0232197	6	0.897886	0.978269	EBNA1BP2
P61758	0.0232724	7	0.847919	0.970259	VBP1
P49821	0.0234527	8	0.883775	0.974692	NDUFV1
P62993	0.0234852	6	0.853267	0.970259	GRB2
Q9C0C2	0.0237115	24	0.799591	0.956508	TNKS1BP1
P04179	0.0237138	9	0.854056	0.970259	SOD2
P62424	0.0238593	18	0.738932	0.94463	RPL7A
O75874	0.0238708	17	0.752253	0.949543	IDH1
P35606	0.0239605	28	0.64857	0.915224	COPB2
Q14258	0.0239607	16	0.790592	0.956176	TRIM25
Q9BSH4	0.0239709	4	0.877652	0.971751	TACO1
Q96K76	0.0239933	6	0.866522	0.970259	USP47
Q9NS86	0.0240753	4	0.905982	0.979104	LANCL2
Q04206	0.0242044	4	0.895566	0.978009	RELA
P16070	0.0243933	7	0.806364	0.956865	CD44
O60716	0.0244928	22	0.692606	0.932124	CTNND1
P62714	0.0246222	10	0.773464	0.952733	PPP2CB
P63000	0.0247707	8	0.872579	0.970259	RAC1
P29083	0.0248059	3	0.911735	0.980351	GTF2E1
Q9NP81	0.0248987	5	0.873981	0.970259	SARS2
Q15257	0.024932	6	0.836629	0.966352	PPP2R4
Q4KMP7	0.0253138	5	0.907185	0.979104	TBC1D10B
Q9HB71	0.0254212	10	0.78319	0.956176	CACYBP
P05023	0.0256983	30	0.648918	0.915224	ATP1A1
Q9H2M9	0.0260368	17	0.691754	0.932124	RAB3GAP2
O75663	0.0261516	9	0.791319	0.956176	TIPRL
Q9H0A0	0.0262042	13	0.815764	0.960685	NAT10
P09382	0.0263581	9	0.786047	0.956176	LGALS1
Q07020	0.0265318	9	0.7663	0.950002	RPL18
P49756	0.0266512	8	0.765748	0.950002	RBM25
Q9Y371	0.0267925	7	0.797127	0.956508	SH3GLB1
P10620	0.0269791	5	0.833638	0.966352	MGST1
O14828	0.0271084	6	0.855065	0.970259	SCAMP3
Q9Y4L1	0.0276836	26	0.583735	0.898545	HYOU1
Q15907	0.0278749	12	0.843719	0.969731	RAB11B
P68036	0.0278789	8	0.781265	0.956176	UBE2L3
Q8WUM0	0.0280811	12	0.703685	0.93414	NUP133
Q7LBC6	0.0280975	3	0.91925	0.982133	KDM3B
Q12797	0.0282152	20	0.751779	0.949543	ASPH
Q12802	0.0283369	5	0.890017	0.976036	AKAP13
Q7Z7H5	0.0284039	7	0.865597	0.970259	TMED4
Q15165	0.028474	7	0.908752	0.97931	PON2
Q96C19	0.0285368	7	0.796655	0.956508	EFHD2
P51149	0.028704	15	0.678228	0.924829	RAB7A
Q07954	0.0290185	32	0.549489	0.885161	LRP1
P68363	0.0290429	24	0.6147	0.90702	TUBA1B
Q7L2H7	0.0290473	13	0.699767	0.932124	EIF3M
P19634	0.0291122	4	0.835984	0.966352	SLC9A1
P04075	0.029138	25	0.615572	0.90702	ALDOA
Q9UIJ7	0.0292116	8	0.786447	0.956176	AK3
Q9NWH9	0.0293563	4	0.822376	0.963018	SLTM
Q9ULV4	0.0295235	18	0.608706	0.90702	CORO1C
P51858	0.0295423	13	0.659054	0.915224	HDGF
Q13435	0.0296822	24	0.633938	0.912468	SF3B2
P15311	0.0297232	31	0.613286	0.90702	EZR
Q9UI10	0.0297343	7	0.795358	0.956508	EIF2B4
O15031	0.0298863	9	0.866578	0.970259	PLXNB2
Q4G0J3	0.0299118	5	0.874734	0.970259	LARP7
Q15019	0.0299856	17	0.648297	0.915224	2002-09-01
Q9Y315	0.0299907	9	0.798959	0.956508	DERA
Q15392	0.030167	5	0.916598	0.981964	DHCR24
Q32P28	0.0303747	15	0.700623	0.932124	LEPRE1
P48681	0.0304549	58	0.520769	0.870936	NES
P62273	0.0304793	4	0.899707	0.978269	RPS29
P55735	0.0305924	12	0.726955	0.939896	SEC13
Q16543	0.0306123	8	0.820008	0.962039	CDC37
P54136	0.0307079	29	0.540172	0.8798	RARS
Q9HAV4	0.0307795	10	0.732891	0.941164	XPO5
Q00839	0.0308187	30	0.566652	0.894374	HNRNPU
Q9NPQ8	0.0308718	13	0.697258	0.932124	RIC8A
P45877	0.0308731	4	0.861596	0.970259	PPIC
P26641	0.0309749	25	0.520251	0.870539	EEF1G
Q9BTU6	0.0310432	6	0.823643	0.963018	PI4K2A
P22102	0.0310583	26	0.523319	0.872854	GART
P52306	0.0313563	16	0.697717	0.932124	RAP1GDS1
Q15436	0.0313625	22	0.74548	0.948674	SEC23A
Q9BTT0	0.0315911	5	0.831723	0.966352	ANP32E
Q92504	0.0316038	4	0.901699	0.978269	SLC39A7
Q09666	0.0316218	262	0.409639	0.829146	AHNAK
Q13423	0.0317776	22	0.656118	0.915224	NNT
Q14204	0.0318957	175	0.4482	0.844961	DYNC1H1
Q01995	0.0319783	18	0.573373	0.894736	TAGLN
Q08J23	0.0320036	15	0.702013	0.933117	NSUN2
Q9UDT6	0.0320749	7	0.901664	0.978269	CLIP2
P52597	0.032094	12	0.687457	0.930845	HNRNPF
Q8NBN3	0.0322082	5	0.803727	0.956508	TMEM87A
P0DPI2	0.032255	8	0.791019	0.956176	NA
Q9Y679	0.0323341	4	0.818988	0.961732	AUP1
Q9H4M9	0.0325967	27	0.593929	0.899107	EHD1
P38606	0.0327791	18	0.676761	0.923639	ATP6V1A
Q07812	0.032907	6	0.777145	0.955016	BAX
Q13131	0.0329311	8	0.865137	0.970259	PRKAA1
P51970	0.0330333	6	0.815165	0.960575	NDUFA8
Q9NQR4	0.0332801	10	0.705236	0.935293	NIT2
P61088	0.0335299	9	0.772366	0.951758	UBE2N
Q9BW60	0.0336997	5	0.80067	0.956508	ELOVL1
Q14254	0.0337812	8	0.851331	0.970259	FLOT2
O75947	0.0338274	7	0.871583	0.970259	ATP5H
Q9Y265	0.0339189	19	0.683267	0.927578	RUVBL1
O15269	0.0339949	6	0.800857	0.956508	SPTLC1
Q96SB4	0.0340694	6	0.857675	0.970259	SRPK1
P13674	0.0340763	19	0.657279	0.915224	P4HA1
Q9UG63	0.0341161	11	0.684391	0.927942	ABCF2
Q6IBS0	0.0342957	14	0.763919	0.950002	TWF2
P62070	0.0343758	6	0.9169	0.981964	RRAS2
Q15813	0.0344506	10	0.764497	0.950002	TBCE
Q08378	0.0344696	18	0.622087	0.91015	GOLGA3
Q96IU4	0.034582	4	0.851335	0.970259	ABHD14B
Q8NEU8	0.0346696	20	0.683525	0.927578	APPL2
Q9BSD7	0.034843	5	0.803095	0.956508	NTPCR
P15144	0.0348998	42	0.460776	0.848023	ANPEP
Q9HD15	0.0349389	6	0.782237	0.956176	SRA1
P36873	0.0351255	9	0.804389	0.956508	PPP1CC
P40121	0.035313	11	0.74815	0.948674	CAPG
O43583	0.0354716	3	0.871339	0.970259	DENR
P11021	0.0354814	32	0.475329	0.853568	HSPA5
P42025	0.0355124	10	0.743187	0.946312	ACTR1B
Q6NUM9	0.0355125	4	0.837736	0.966352	RETSAT
Q9UP83	0.0356555	7	0.789953	0.956176	COG5
P40937	0.0356758	5	0.836182	0.966352	RFC5
Q8NFH4	0.0356875	5	0.797358	0.956508	NUP37
Q9Y2V2	0.0358086	6	0.790304	0.956176	CARHSP1
Q8N1F7	0.0359311	17	0.606854	0.90702	NUP93
Q9BUN8	0.0362806	4	0.785872	0.956176	DERL1
O95104	0.0365675	3	0.828511	0.964735	SCAF4
Q9UEY8	0.0367584	11	0.787464	0.956176	ADD3
Q8NB90	0.036759	5	0.880763	0.972537	SPATA5
Q9BXR0	0.036809	4	0.840481	0.968157	QTRT1
O15347	0.0373889	4	0.792101	0.956176	HMGB3
O60563	0.037555	2	0.816965	0.960962	CCNT1
O75369	0.0376966	104	0.247758	0.727213	FLNB
Q12931	0.0377408	16	0.589318	0.898545	TRAP1
Q86X76	0.0379462	5	0.761413	0.949956	NIT1
O15067	0.037972	14	0.727497	0.939896	PFAS
Q15287	0.0379824	6	0.766481	0.950002	RNPS1
O00410	0.0380171	29	0.463823	0.848023	IPO5
Q9Y376	0.0380413	9	0.657359	0.915224	CAB39
P52272	0.0382209	37	0.617272	0.907376	HNRNPM
O95573	0.0384456	20	0.498825	0.865428	ACSL3
P23497	0.0384474	10	0.769057	0.950781	SP100
O75489	0.0386297	9	0.760421	0.949773	NDUFS3
P61026	0.0387556	11	0.700128	0.932124	RAB10
Q86SQ0	0.0388596	5	0.8331	0.966352	PHLDB2
P17301	0.0389504	25	0.716297	0.937584	ITGA2
P22314	0.0389563	38	0.424661	0.838515	UBA1
P30084	0.0392163	10	0.649859	0.915224	ECHS1
O14879	0.0393856	5	0.845764	0.970259	IFIT3
P07384	0.039468	22	0.48459	0.859102	CAPN1
P07711	0.0395146	4	0.874883	0.970259	CTSL
O95394	0.0395153	14	0.774627	0.953034	PGM3
P55884	0.039562	30	0.399631	0.823676	EIF3B
O75381	0.0395684	6	0.72788	0.939896	PEX14
Q92575	0.0396429	7	0.791146	0.956176	UBXN4
O95373	0.0397596	24	0.516951	0.870438	IPO7
P07954	0.039835	16	0.53352	0.879488	FH
Q8IYB3	0.0401401	5	0.755863	0.949773	SRRM1
Q9NVG8	0.0402254	4	0.856022	0.970259	TBC1D13
Q9BTE6	0.0404643	8	0.709882	0.935973	AARSD1
P19338	0.0405089	24	0.555962	0.887275	NCL
P13667	0.0405346	32	0.51651	0.870438	PDIA4
Q9H910	0.0405842	6	0.748053	0.948674	HN1L
O95347	0.0405962	14	0.617121	0.907376	SMC2
Q92882	0.0405988	6	0.724314	0.939896	OSTF1
O75368	0.0406561	9	0.674123	0.921432	SH3BGRL
O43676	0.040863	4	0.758499	0.949773	NDUFB3
Q9NR30	0.0409603	20	0.694617	0.932124	DDX21
Q86U38	0.041267	5	0.805448	0.956508	NOP9
Q8WYA6	0.0413055	5	0.794484	0.956508	CTNNBL1
P55265	0.0414084	15	0.54077	0.8798	ADAR
Q15758	0.0415162	11	0.709728	0.935973	SLC1A5
Q9NRW3	0.0415999	3	0.856694	0.970259	APOBEC3C
Q8WVM0	0.0416614	3	0.851244	0.970259	TFB1M
O00571	0.0417156	30	0.401514	0.823817	DDX3X
P12956	0.0418484	29	0.430787	0.840384	XRCC6
P54886	0.0419146	23	0.562035	0.891513	ALDH18A1
Q8IWE2	0.0419555	16	0.692671	0.932124	FAM114A1
Q96QR8	0.0419749	5	0.774176	0.952855	PURB
P23258	0.0419792	11	0.756067	0.949773	TUBG1
P25445	0.0420096	4	0.845589	0.970259	FAS
O94874	0.042054	16	0.507451	0.870438	UFL1
P02751	0.0422497	68	0.274611	0.755828	FN1
Q03252	0.0425159	22	0.602748	0.906383	LMNB2
P32004	0.0425524	23	0.51193	0.870438	L1CAM
Q96FQ6	0.0427226	7	0.757414	0.949773	S100A16
P43304	0.0427961	18	0.461846	0.848023	GPD2
P61006	0.0428437	10	0.587188	0.898545	RAB8A
P62995	0.0428698	7	0.809296	0.958249	TRA2B
Q9UBT2	0.0429987	17	0.525105	0.874425	UBA2
Q9BUP0	0.0431058	6	0.764525	0.950002	EFHD1
Q92820	0.0431531	10	0.723656	0.939896	GGH
O43447	0.0434221	5	0.852481	0.970259	PPIH
Q7KZF4	0.0436206	39	0.409431	0.829146	SND1
Q9P270	0.0437361	4	0.74766	0.948674	SLAIN2
Q12874	0.0439076	10	0.644882	0.915224	SF3A3
O60443	0.0441516	7	0.715655	0.937584	DFNA5
Q53TN4	0.0442862	4	0.793482	0.956176	CYBRD1
Q9NR19	0.0443852	3	0.801314	0.956508	ACSS2
P49915	0.0444479	20	0.535859	0.87965	GMPS
P20933	0.0445162	4	0.766083	0.950002	AGA
P52789	0.0445494	15	0.633812	0.912468	HK2
P46926	0.0445612	8	0.638795	0.912691	GNPDA1
P60842	0.0445799	24	0.486063	0.860201	EIF4A1
Q15738	0.0446004	9	0.603834	0.906383	NSDHL
Q8WWI1	0.0446815	45	0.26303	0.745471	LMO7
P26440	0.0447214	8	0.707278	0.935471	IVD
Q5T1M5	0.0447657	11	0.623683	0.911283	FKBP15
O15116	0.044858	4	0.78142	0.956176	LSM1
Q14203	0.044887	33	0.539858	0.8798	DCTN1
Q9NUM3	0.0448883	3	0.862922	0.970259	SLC39A9
P21333	0.0449174	131	0.211062	0.707487	FLNA
P09104	0.0451458	8	0.680432	0.926616	ENO2
Q01968	0.0451908	4	0.846405	0.970259	OCRL
Q9P2K8	0.0451932	8	0.728333	0.939896	EIF2AK4
O43660	0.0452022	5	0.730613	0.940538	PLRG1
O14787	0.0453116	8	0.754824	0.949773	TNPO2
Q8TAT6	0.0453184	17	0.566082	0.894374	NPLOC4
Q09028	0.0454746	17	0.615176	0.90702	RBBP4
P49137	0.045668	5	0.808597	0.958249	MAPKAPK2
Q9HC07	0.0457624	6	0.724838	0.939896	TMEM165
O75886	0.0457855	5	0.822065	0.963018	STAM2
Q96TC7	0.0457887	5	0.764729	0.950002	RMDN3
Q8N6L1	0.0458266	3	0.843176	0.969466	KRTCAP2
P49189	0.0459752	14	0.580551	0.897085	ALDH9A1
Q14157	0.0460173	20	0.647948	0.915224	UBAP2L
O14908	0.0460323	9	0.708059	0.935471	GIPC1
Q9UKF6	0.0461059	6	0.706881	0.935471	CPSF3
Q96CT7	0.0463204	7	0.688738	0.930845	CCDC124
O43237	0.0463296	15	0.723822	0.939896	DYNC1LI2
P09110	0.0463308	9	0.606673	0.90702	ACAA1
O60610	0.0464977	18	0.452477	0.847441	DIAPH1
O95232	0.0467288	7	0.700812	0.932124	LUC7L3
P28062	0.0467296	6	0.76671	0.950002	PSMB8
Q13310	0.0468593	21	0.674255	0.921432	PABPC4
Q9P0J1	0.0469095	6	0.735925	0.942336	PDP1
Q9UGP8	0.0471016	11	0.544615	0.881421	SEC63
P40222	0.0471991	12	0.489586	0.861923	TXLNA
P17252	0.0472733	10	0.795208	0.956508	PRKCA
O95433	0.0473708	10	0.588282	0.898545	AHSA1
Q92890	0.0474106	9	0.591344	0.898545	UFD1L
P62847	0.0474474	7	0.651752	0.915224	RPS24
Q14232	0.0474675	6	0.683288	0.927578	EIF2B1
P52292	0.0474898	18	0.567347	0.894374	KPNA2
P84095	0.0476281	8	0.828401	0.964735	RHOG
P34932	0.0476602	37	0.277484	0.758189	HSPA4
Q13098	0.0477264	11	0.635682	0.912468	GPS1
P08237	0.0478764	13	0.540828	0.8798	PFKM
P15121	0.047884	19	0.498727	0.865428	AKR1B1
Q86UV5	0.04792	4	0.780734	0.956176	USP48
O00267	0.0479648	9	0.573197	0.894736	SUPT5H
P07203	0.0480021	8	0.725376	0.939896	GPX1
Q05519	0.0480576	6	0.691138	0.932124	SRSF11
P62333	0.0481642	17	0.406067	0.828559	PSMC6
P62081	0.0483267	11	0.587497	0.898545	RPS7
Q96QK1	0.0484531	22	0.378323	0.812419	VPS35
Q00169	0.0484559	5	0.804168	0.956508	PITPNA
Q96AE4	0.048485	21	0.584791	0.898545	FUBP1
P11940	0.0485376	28	0.445422	0.844844	PABPC1
Q9NTZ6	0.0486972	9	0.645396	0.915224	RBM12
O94776	0.0487368	10	0.630699	0.912468	MTA2
Q9NSC5	0.0489121	6	0.693753	0.932124	HOMER3
P35914	0.048917	5	0.73093	0.940538	HMGCL
Q92600	0.0490955	6	0.750149	0.948826	RQCD1
Q9UBI6	0.0491506	7	0.628282	0.912468	GNG12
P07814	0.0491687	49	0.248876	0.727213	EPRS
Q96DI7	0.0492701	10	0.614919	0.90702	SNRNP40
P08238	0.0493061	39	0.286036	0.763831	HSP90AB1
Q53H82	0.04934	8	0.631212	0.912468	LACTB2
Q16706	0.0494052	20	0.479832	0.856862	MAN2A1
Q04637	0.0495398	40	0.494219	0.864597	EIF4G1
Q14696	0.049596	6	0.672484	0.921077	MESDC2
P22059	0.0496533	11	0.633927	0.912468	OSBP
Q9UHD8	0.0497975	24	0.415225	0.832254	2009-09-01
P30046	0.050052	4	0.734955	0.941869	DDT
P27487	0.0502528	7	0.823454	0.963018	DPP4
P61009	0.0502776	5	0.742265	0.946312	SPCS3
P06733	0.0504277	22	0.575198	0.894736	ENO1
Q8NFQ8	0.050627	13	0.64799	0.915224	TOR1AIP2
P49368	0.0509044	27	0.312541	0.777353	CCT3
O00217	0.0510193	4	0.743291	0.946312	NDUFS8
Q96BP3	0.0511696	6	0.759432	0.949773	PPWD1
Q6NZI2	0.0511923	14	0.635549	0.912468	PTRF
Q92747	0.0511937	13	0.498336	0.865428	ARPC1A
Q08211	0.051226	42	0.325559	0.785816	DHX9
Q07866	0.051229	16	0.526973	0.875546	KLC1
Q8WUM4	0.0513173	30	0.389537	0.816712	PDCD6IP
Q63ZY3	0.0513488	12	0.584062	0.898545	KANK2
Q16531	0.0513519	34	0.274233	0.755828	DDB1
Q96LJ7	0.0516634	4	0.752439	0.949543	DHRS1
Q9UKK9	0.0518339	9	0.653841	0.915224	NUDT5
Q9UKV3	0.0519237	14	0.589448	0.898545	ACIN1
P04083	0.0519622	23	0.361392	0.803256	ANXA1
O43242	0.0519635	24	0.493843	0.864597	PSMD3
Q96SB3	0.0521512	9	0.627201	0.912468	PPP1R9B
P46940	0.0523973	76	0.136165	0.662501	IQGAP1
Q14151	0.0524023	11	0.717187	0.938045	SAFB2
O94832	0.052595	10	0.577448	0.895136	MYO1D
Q9P253	0.0526324	7	0.605033	0.906529	VPS18
Q14444	0.0529453	16	0.611018	0.90702	CAPRIN1
Q08357	0.0531262	3	0.834985	0.966352	SLC20A2
P54920	0.0531443	12	0.443509	0.844844	NAPA
Q16181	0.0535764	18	0.37535	0.811574	2007-09-01
Q9H0R6	0.0535893	4	0.71091	0.936534	QRSL1
Q9UQ88	0.053605	5	0.707992	0.935471	CDK11A
P46087	0.0536111	11	0.637756	0.912468	NOP2
Q14166	0.0538391	8	0.665727	0.920296	TTLL12
O60506	0.0538705	25	0.402665	0.825209	SYNCRIP
Q9HCD5	0.0539282	4	0.688717	0.930845	NCOA5
Q9UHL4	0.0539304	4	0.796323	0.956508	DPP7
P40818	0.0542859	3	0.779737	0.956176	USP8
P84085	0.0544416	10	0.703104	0.93414	ARF5
Q04721	0.0546282	9	0.709111	0.935749	NOTCH2
P53004	0.0546818	10	0.491326	0.863988	BLVRA
P36578	0.0546826	20	0.397172	0.822373	RPL4
Q14671	0.0548622	7	0.880883	0.972537	PUM1
P46779	0.0551497	9	0.527749	0.875546	RPL28
Q9H6R3	0.0553599	5	0.700359	0.932124	ACSS3
P62917	0.0553904	13	0.49661	0.865428	RPL8
Q12906	0.0554057	28	0.490019	0.862178	ILF3
P23526	0.0554716	19	0.361709	0.803256	AHCY
P51553	0.0555778	6	0.658392	0.915224	IDH3G
Q9UIA9	0.0557816	13	0.587498	0.898545	XPO7
P09493	0.056056	17	0.395283	0.820932	TPM1
Q9Y2R0	0.0561222	4	0.804434	0.956508	COA3
Q9Y3B4	0.0562839	4	0.76002	0.949773	SF3B6
Q05682	0.0563563	33	0.608802	0.90702	CALD1
P78356	0.0565372	6	0.669875	0.921077	PIP4K2B
Q96GQ7	0.0565442	8	0.615878	0.907041	DDX27
Q96DZ1	0.0565863	6	0.69389	0.932124	ERLEC1
O75955	0.056733	12	0.477743	0.853983	FLOT1
Q9Y6Y8	0.0567574	11	0.585595	0.898545	SEC23IP
Q15046	0.0568293	21	0.412249	0.831332	KARS
P17980	0.0568374	17	0.353349	0.8007	PSMC3
Q96HC4	0.0570047	16	0.497502	0.865428	PDLIM5
Q96KP1	0.0570862	9	0.635824	0.912468	EXOC2
Q70UQ0	0.0571891	17	0.372329	0.80836	IKBIP
Q96GG9	0.0572803	4	0.813843	0.959826	DCUN1D1
Q0VDF9	0.0572941	5	0.657546	0.915224	HSPA14
P38646	0.05732	29	0.409409	0.829146	HSPA9
P17174	0.0573452	13	0.433491	0.840384	GOT1
O15173	0.0575988	8	0.573837	0.894736	PGRMC2
Q14697	0.0576423	44	0.183432	0.694643	GANAB
Q8IVF2	0.0576964	6	0.68282	0.927578	AHNAK2
Q8N5K1	0.0578566	6	0.658115	0.915224	CISD2
P51608	0.0578713	5	0.725557	0.939896	MECP2
Q14318	0.0579847	6	0.831919	0.966352	FKBP8
Q68EM7	0.0579996	11	0.59076	0.898545	ARHGAP17
Q9UHB6	0.0581012	26	0.608967	0.90702	LIMA1
Q86UE4	0.058125	15	0.496262	0.865327	MTDH
P32322	0.0582189	10	0.611003	0.90702	PYCR1
Q8IWX8	0.0583341	9	0.578427	0.895136	CHERP
Q04917	0.0583942	13	0.647863	0.915224	YWHAH
Q6ZT62	0.0584541	4	0.760674	0.949773	SH3BP1
P0DN76	0.0584642	6	0.672231	0.921077	U2AF1
P22695	0.0584985	13	0.484955	0.859102	UQCRC2
P61964	0.0586208	4	0.722253	0.939896	WDR5
A0FGR8	0.0586237	9	0.50354	0.870438	ESYT2
O60869	0.0586958	6	0.742605	0.946312	EDF1
P47756	0.0587276	16	0.393485	0.820932	CAPZB
P60709	0.058972	25	0.53852	0.87965	ACTB
Q9UHV9	0.0590065	5	0.6453	0.915224	PFDN2
O96019	0.0592023	9	0.697525	0.932124	ACTL6A
Q12965	0.0592024	8	0.601977	0.905879	MYO1E
P12081	0.0595725	15	0.537268	0.87965	HARS
Q9H6S3	0.0596718	6	0.695428	0.932124	EPS8L2
Q96D15	0.059736	8	0.721767	0.939896	RCN3
Q14739	0.0597528	7	0.790885	0.956176	LBR
P60900	0.0597764	13	0.417308	0.833117	PSMA6
Q13838	0.0599288	16	0.350537	0.797068	DDX39B
P46109	0.0603544	5	0.64873	0.915224	CRKL
Q15942	0.0603592	21	0.489597	0.861923	ZYX
P50897	0.0605749	5	0.731374	0.940538	PPT1
Q96EM0	0.0606499	3	0.819436	0.961732	L3HYPDH
Q09328	0.0606636	3	0.778714	0.95617	MGAT5
Q15149	0.0608681	244	0.0275639	0.498905	PLEC
P42566	0.0609703	9	0.597727	0.901666	EPS15
Q03426	0.0610364	5	0.699718	0.932124	MVK
P63220	0.0611075	5	0.687715	0.930845	RPS21
P61077	0.0611568	3	0.644171	0.915153	UBE2D3
P53597	0.0612147	7	0.71518	0.937393	SUCLG1
Q99615	0.0613324	10	0.631382	0.912468	DNAJC7
Q9UI09	0.0614156	5	0.627799	0.912468	NDUFA12
Q15029	0.0615536	25	0.55383	0.886978	EFTUD2
P46977	0.0615751	15	0.422333	0.836328	STT3A
P18124	0.061619	15	0.383004	0.813021	RPL7
Q13439	0.0617472	9	0.747677	0.948674	GOLGA4
P62753	0.0618381	6	0.712287	0.937228	RPS6
Q99805	0.0618444	9	0.528231	0.875593	TM9SF2
P30085	0.061851	12	0.411273	0.830805	CMPK1
P22392	0.0618885	11	0.415726	0.832254	NME2
Q14980	0.0620092	48	0.235016	0.709741	NUMA1
Q9NVJ2	0.0620109	6	0.86622	0.970259	ARL8B
Q14315	0.062053	120	0.159051	0.674158	FLNC
Q9Y520	0.0621756	30	0.360486	0.803256	PRRC2C
P26038	0.0622953	38	0.201269	0.703085	MSN
P22830	0.0623399	7	0.567331	0.894374	FECH
O75884	0.0623608	4	0.717761	0.938401	RBBP9
P02545	0.0624165	44	0.128363	0.656383	LMNA
Q13242	0.0624601	9	0.471219	0.852416	SRSF9
O43290	0.0626447	8	0.632727	0.912468	SART1
O00264	0.0627128	10	0.548816	0.884994	PGRMC1
Q15654	0.0627362	8	0.503784	0.870438	TRIP6
P41227	0.0627565	8	0.589599	0.898545	NAA10
P51572	0.0628006	9	0.659956	0.915464	BCAP31
P05556	0.0629107	23	0.214573	0.707487	ITGB1
P84090	0.0629698	4	0.675366	0.922545	ERH
Q9Y4Z0	0.0630016	4	0.627994	0.912468	LSM4
Q8N0X7	0.0630034	6	0.627982	0.912468	SPG20
Q99460	0.0630344	28	0.214535	0.707487	PSMD1
Q8WVX9	0.0630679	3	0.706278	0.935471	FAR1
O43592	0.0631215	15	0.47438	0.853568	XPOT
Q9BVK6	0.0632404	8	0.565505	0.894374	TMED9
Q9HB07	0.0635153	10	0.615088	0.90702	C12orf10
Q7Z2W4	0.063585	16	0.621907	0.91015	ZC3HAV1
Q14008	0.0636012	38	0.263416	0.745471	CKAP5
P04040	0.0638353	15	0.464192	0.848023	CAT
P62241	0.0639388	12	0.656546	0.915224	RPS8
Q8IYI6	0.06402	9	0.510245	0.870438	EXOC8
P51610	0.064065	18	0.552371	0.886978	HCFC1
Q96IZ0	0.0644219	4	0.743124	0.946312	PAWR
Q01433	0.0645027	8	0.720289	0.939896	AMPD2
Q8N357	0.0645251	3	0.815361	0.960575	SLC35F6
P49411	0.0645444	23	0.370596	0.807476	TUFM
P23284	0.0645788	15	0.308662	0.775306	PPIB
O43390	0.064607	22	0.232435	0.709638	HNRNPR
Q6WCQ1	0.0648497	23	0.423317	0.837561	MPRIP
O75643	0.0648886	43	0.216232	0.707487	SNRNP200
Q9BWD1	0.0649368	12	0.456138	0.847962	ACAT2
Q9NQX3	0.0651188	3	0.754472	0.949773	GPHN
P28838	0.0651615	20	0.271439	0.752697	LAP3
P68400	0.0657143	13	0.395223	0.820932	CSNK2A1
Q9Y639	0.0657417	8	0.592785	0.898571	NPTN
O94760	0.0658493	8	0.606477	0.90702	DDAH1
P27816	0.0659858	42	0.311501	0.77663	MAP4
O15372	0.0659973	13	0.434737	0.840387	EIF3H
O15258	0.0660904	5	0.660852	0.915562	RER1
Q9UKM9	0.0663446	10	0.439029	0.844642	RALY
P40925	0.0665196	14	0.346248	0.792788	MDH1
O00505	0.0665534	9	0.466364	0.849726	KPNA3
P22307	0.0666091	13	0.319472	0.785725	SCP2
Q15366	0.0668586	14	0.431188	0.840384	PCBP2
P61513	0.0669553	5	0.809268	0.958249	RPL37A
E9PAV3	0.0669758	6	0.617186	0.907376	NACA
Q01130	0.0671981	6	0.573662	0.894736	SRSF2
P50990	0.0672068	30	0.204939	0.706381	CCT8
Q9UMS4	0.067216	16	0.386156	0.815684	PRPF19
Q99536	0.0672419	19	0.463942	0.848023	VAT1
Q5VIR6	0.0672806	4	0.636017	0.912468	VPS53
P67809	0.0672828	15	0.342149	0.790299	YBX1
Q15070	0.0674298	3	0.731995	0.940538	OXA1L
P05120	0.067449	11	0.437067	0.841909	SERPINB2
Q9NR12	0.0675622	18	0.322666	0.785816	PDLIM7
Q15121	0.0677184	7	0.636656	0.912468	PEA15
Q9Y608	0.0677709	8	0.618607	0.90805	LRRFIP2
O15382	0.067773	5	0.726095	0.939896	BCAT2
P61289	0.0678358	11	0.383073	0.813021	PSME3
Q14165	0.0678722	11	0.447558	0.844844	MLEC
O95302	0.0681369	11	0.458668	0.848023	FKBP9
Q9H307	0.0681723	12	0.569123	0.894374	PNN
P16152	0.0683249	11	0.450853	0.846463	CBR1
Q6Y7W6	0.0684313	14	0.481333	0.858557	GIGYF2
P84103	0.06859	7	0.579474	0.896222	SRSF3
P23588	0.0686592	16	0.551058	0.886311	EIF4B
P46777	0.0687547	13	0.454852	0.847962	RPL5
Q9NZ08	0.0693436	14	0.332621	0.787069	ERAP1
P13984	0.0693962	7	0.711663	0.937129	GTF2F2
Q16666	0.0694383	11	0.422276	0.836328	IFI16
Q16629	0.0697428	6	0.576603	0.894736	SRSF7
Q15742	0.0698116	3	0.670448	0.921077	NAB2
P51153	0.0698211	6	0.720856	0.939896	RAB13
P61353	0.0698833	7	0.497876	0.865428	RPL27
Q5JRX3	0.0699607	20	0.202909	0.703282	PITRM1
P10321	0.070116	6	0.827961	0.964735	HLA-C
P18583	0.070208	14	0.420599	0.835484	SON
Q12888	0.0702191	16	0.469448	0.852313	TP53BP1
P52948	0.0704632	15	0.309789	0.776094	NUP98
Q8NBL1	0.0706316	6	0.536532	0.87965	POGLUT1
Q9Y262	0.0708501	26	0.173483	0.681868	EIF3L
P48735	0.0710864	20	0.270023	0.750753	IDH2
Q16881	0.071182	23	0.430495	0.840384	TXNRD1
P08195	0.0715317	23	0.164924	0.674158	SLC3A2
Q15005	0.0715401	8	0.473384	0.853568	SPCS2
P04181	0.0715615	19	0.219968	0.707487	OAT
P46781	0.0717748	14	0.345117	0.792458	RPS9
P25325	0.0718025	5	0.657333	0.915224	MPST
Q9BS26	0.0719266	16	0.532301	0.878173	ERP44
P11279	0.0719709	7	0.573929	0.894736	LAMP1
Q16539	0.0720341	4	0.636226	0.912468	MAPK14
P50914	0.07208	7	0.5711	0.894736	RPL14
Q13813	0.0720825	96	0.0883245	0.620465	SPTAN1
Q9UFN0	0.0721197	8	0.735728	0.942336	NIPSNAP3A
Q9ULH1	0.0721579	9	0.563971	0.893673	ASAP1
O75475	0.0721708	14	0.304765	0.773029	PSIP1
Q96GK7	0.0722614	8	0.570018	0.894592	FAHD2A
P16615	0.0722761	30	0.15132	0.673529	ATP2A2
Q9BXJ9	0.0724374	19	0.261342	0.745471	NAA15
O75165	0.0727093	42	0.0946906	0.621483	DNAJC13
P21796	0.0727315	17	0.541583	0.8798	VDAC1
Q8NBJ5	0.0728096	19	0.327286	0.785816	COLGALT1
O14744	0.0729107	15	0.337777	0.788117	PRMT5
P49959	0.0729597	8	0.445125	0.844844	MRE11A
P09972	0.0730147	7	0.540462	0.8798	ALDOC
P63104	0.0730612	15	0.379936	0.812419	YWHAZ
P14406	0.0731031	4	0.635106	0.912468	COX7A2
Q9H7B2	0.0732195	6	0.638365	0.912495	RPF2
Q9BQE3	0.0732726	24	0.221429	0.707487	TUBA1C
Q9Y5K6	0.0733542	6	0.529416	0.875629	CD2AP
O75688	0.0735944	4	0.675771	0.922693	PPM1B
P63261	0.0737767	26	0.537839	0.87965	ACTG1
O60568	0.0738904	20	0.271639	0.752697	PLOD3
O60763	0.0739271	27	0.163693	0.674158	USO1
P52888	0.0739642	7	0.529533	0.875629	THOP1
P68104	0.0739728	25	0.298996	0.770056	EEF1A1
Q15746	0.0740042	54	0.119124	0.648907	MYLK
P53621	0.0741912	49	0.0724868	0.612637	COPA
P13798	0.074533	11	0.511758	0.870438	APEH
P55263	0.0749672	12	0.460872	0.848023	ADK
P21589	0.0749864	16	0.281701	0.760249	NT5E
P56192	0.0751535	22	0.340529	0.788312	MARS
P49366	0.0752533	4	0.649468	0.915224	DHPS
P53992	0.0753904	14	0.32106	0.785816	SEC24C
Q9UHB9	0.0754361	18	0.266719	0.749755	SRP68
O14613	0.0754848	5	0.571687	0.894736	CDC42EP2
P78559	0.0756437	47	0.153893	0.674158	MAP1A
Q96CW1	0.0761111	17	0.260087	0.745103	AP2M1
O95747	0.076383	13	0.336666	0.788117	OXSR1
P36915	0.0765113	7	0.610977	0.90702	GNL1
O60504	0.0765282	6	0.526553	0.87543	SORBS3
Q13185	0.0765483	6	0.55404	0.886978	CBX3
Q16537	0.0766381	4	0.593376	0.899028	PPP2R5E
Q9HC38	0.0766817	8	0.460163	0.848023	GLOD4
P07858	0.0769839	10	0.386957	0.815684	CTSB
P16401	0.0772423	8	0.472391	0.852609	HIST1H1B
P12236	0.0774013	18	0.247576	0.727213	SLC25A6
Q96S66	0.0774182	5	0.658665	0.915224	CLCC1
P31749	0.0775719	4	0.587227	0.898545	AKT1
Q8TDD1	0.0780873	9	0.43417	0.840387	DDX54
Q13263	0.0780992	21	0.347225	0.794351	TRIM28
O00567	0.0781237	19	0.218778	0.707487	NOP56
Q9UH65	0.0781299	16	0.303911	0.773029	SWAP70
Q12765	0.078339	11	0.372147	0.80836	SCRN1
O94913	0.0784591	4	0.669978	0.921077	PCF11
P43490	0.0785309	18	0.286467	0.763831	NAMPT
P09543	0.0786972	15	0.245082	0.726654	CNP
Q9NZT2	0.0787615	9	0.71478	0.937336	OGFR
O43823	0.0787736	2	0.684383	0.927942	AKAP8
O60841	0.0788273	21	0.252881	0.733608	EIF5B
Q08426	0.0788292	5	0.741143	0.945901	EHHADH
P28074	0.0788981	7	0.534868	0.87965	PSMB5
Q9H6R4	0.0789843	7	0.509459	0.870438	NOL6
Q96C90	0.079006	4	0.634936	0.912468	PPP1R14B
P62829	0.0790732	9	0.481632	0.858597	RPL23
[truncated: 1,114 more rows]
