# Supplementary material for: P53-dependent hypusination of eIF5A affects mitochondrial translation and senescence immune surveillance
Source: Nat Commun. 2024 Aug 28;15:7458. doi: 10.1038/s41467-024-51901-w (PMC11358140; doi:10.1038/s41467-024-51901-w)
Supplement: Supplementary file 6 — Supplementary Data 3 [file 41467_2024_51901_MOESM6_ESM.xlsx]

## Sheet: Sheet1
Supplementary Dataset 3. Results of the whole proteome analysis in OIS BJ-Ras-ER
A modified empirical Bayes moderated t-test was performed using the “spectraCounteBayes”
function from DEqMS, which adjusted the t-statistic and two-sided p-values based on precursor counts
Uniprot_Ids	Senescent	min_peptide	P_value	adj_P_value	Gene_names
	log2(GC7/DMSO)	ratio_count+1
Q9BZE1	-1.45762	4	1.26955e-06	0.000663127	MRPL37
P12694	-1.44194	3	0.00029766	0.0310956	BCKDHA
P20962	-1.36022	4	0.0194334	0.276362	PTMS
Q9NP92	-1.34922	4	3.90968e-07	0.000278074	MRPS30
Q9Y3B7	-1.32337	3	5.51747e-06	0.00157198	MRPL11
Q13084	-1.12971	6	4.43641e-07	0.000278074	MRPL28
Q9BYD1	-1.12475	3	1.35464e-05	0.00326573	MRPL13
Q3SY69	-1.10314	4	9.74833e-06	0.00254594	ALDH1L2
Q9BYD2	-1.00349	5	3.0292e-06	0.00105483	MRPL9
Q9C004	-0.79689	6	0.00359382	0.146273	SPRY4
Q96A35	-0.791262	3	0.0123725	0.251789	MRPL24
Q9NYK5	-0.776712	5	2.99283e-05	0.00625302	MRPL39
Q9BRJ2	-0.736819	5	0.000169194	0.0212102	MRPL45
Q9NVS2	-0.721937	5	0.000637124	0.0574597	MRPS18A
P68431	-0.715245	7	0.0674835	0.377675	HIST1H3A
Q9NQ50	-0.713083	3	0.0180609	0.273469	MRPL40
Q7Z2W9	-0.680984	5	5.08339e-05	0.00995708	MRPL21
Q969Q0	-0.661891	5	0.0137219	0.265108	RPL36AL
P82912	-0.641009	3	0.000641701	0.0574597	MRPS11
Q96GC5	-0.638066	4	0.0237537	0.283097	MRPL48
Q9HD33	-0.636338	5	0.000179137	0.0215929	MRPL47
Q9BYD6	-0.624905	5	0.000120138	0.0188256	MRPL1
Q96DV4	-0.606235	4	0.00321519	0.138125	MRPL38
Q14004	-0.588459	4	0.018245	0.273469	CDK13
P05386	-0.580342	5	0.0211728	0.28093	RPLP1
Q16540	-0.550906	3	0.0234131	0.283097	MRPL23
P06454	-0.539847	7	0.000881792	0.0628076	PTMA
Q8IXM3	-0.532976	4	0.000341347	0.0334306	MRPL41
Q86W42	-0.518091	4	0.00227185	0.113015	THOC6
Q9NRP0	-0.512534	3	0.00258279	0.120813	OSTC
Q8TD55	-0.489185	3	0.00380466	0.147163	PLEKHO2
Q9NRW1	-0.48116	6	0.021872	0.28093	RAB6B
Q7RTV0	-0.466875	4	0.042109	0.327682	PHF5A
Q9Y3D9	-0.461919	6	0.000661956	0.057627	MRPS23
Q9Y676	-0.461512	3	0.0216952	0.28093	MRPS18B
Q9GZT3	-0.460136	8	0.000115134	0.0188256	SLIRP
A8MXV4	-0.455058	4	0.00539001	0.177628	NUDT19
P82650	-0.453432	8	0.000190591	0.0221227	MRPS22
P22033	-0.431233	8	0.000796061	0.05924	MUT
O75947	-0.419297	6	0.00297708	0.13522	ATP5H
P82673	-0.413436	6	0.00125821	0.076256	MRPS35
Q15262	-0.410399	3	0.0389788	0.322051	PTPRK
Q9UIG0	-0.409924	4	0.0580278	0.356586	BAZ1B
Q9Y2Q9	-0.409706	4	0.0120524	0.249592	MRPS28
P56556	-0.408339	4	0.0256682	0.284691	NDUFA6
O75027	-0.408195	4	0.0333927	0.307468	ABCB7
Q99471	-0.407862	7	0.00175028	0.0930188	PFDN5
Q8TAQ2	-0.406964	9	0.0032614	0.138125	SMARCC2
P09622	-0.406946	13	0.000134317	0.0200452	DLD
P24941	-0.404492	5	0.0480879	0.3358	CDK2
P33991	-0.396832	7	0.0201526	0.276362	MCM4
Q9BRX8	-0.388114	4	0.180339	0.534253	FAM213A
Q9Y3C1	-0.386034	4	0.0398377	0.323449	NOP16
O14737	-0.379323	5	0.209102	0.558287	PDCD5
P15848	-0.378508	3	0.0858932	0.410417	ARSB
Q96EL3	-0.378089	3	0.0374643	0.319058	MRPL53
P00395	-0.376823	3	0.0644566	0.371962	MT-CO1
Q9Y4K0	-0.37295	11	0.000147284	0.0209247	LOXL2
P53814	-0.367957	3	0.0600575	0.359546	SMTN
Q969H8	-0.363441	6	0.017715	0.273469	MYDGF
P02794	-0.363014	4	0.00700858	0.193187	FTH1
P14174	-0.360447	3	0.0236075	0.283097	MIF
P83916	-0.35793	6	0.0241628	0.283097	CBX1
O95071	-0.353734	3	0.0464491	0.334829	UBR5
Q8TAE8	-0.352786	2	0.00778231	0.205595	GADD45GIP1
Q14919	-0.351524	5	0.0150492	0.26901	DRAP1
Q9HD45	-0.347016	7	0.0244588	0.283097	TM9SF3
Q9NXS2	-0.346952	3	0.0187044	0.273469	QPCTL
Q99879	-0.344976	8	0.0177251	0.273469	HIST1H2BM
Q9UMS0	-0.344365	3	0.0216291	0.28093	NFU1
Q52LW3	-0.344165	5	0.0524477	0.340225	ARHGAP29
Q9NR28	-0.343313	4	0.0143758	0.26901	DIABLO
O43172	-0.340221	6	0.0246737	0.283097	PRPF4
Q15035	-0.33912	6	0.0279273	0.291842	TRAM2
Q9NQT4	-0.338859	3	0.0590325	0.359546	EXOSC5
P20908	-0.33783	4	0.109507	0.437749	COL5A1
P09382	-0.336687	9	0.00138532	0.0811195	LGALS1
P55212	-0.335814	3	0.0637772	0.36946	CASP6
P55795	-0.331071	10	0.00418557	0.158043	HNRNPH2
P42704	-0.327571	50	2.96292e-06	0.00105483	LRPPRC
P24390	-0.325192	5	0.268408	0.608946	KDELR1
P18859	-0.323848	3	0.0321999	0.306039	ATP5J
P29218	-0.317146	6	0.0728346	0.385022	IMPA1
O14786	-0.316954	5	0.0304514	0.305059	NRP1
Q9NV56	-0.316723	3	0.0439347	0.334075	MRGBP
Q9H9J2	-0.316654	6	0.0306622	0.305059	MRPL44
O43504	-0.314085	4	0.0649213	0.371962	LAMTOR5
Q9H2U1	-0.312806	5	0.108047	0.436364	DHX36
Q9BT22	-0.31175	4	0.0473734	0.334829	ALG1
Q02410	-0.311262	5	0.13312	0.473916	APBA1
Q5W111	-0.309535	5	0.0350214	0.313133	SPRYD7
Q9NWU5	-0.309153	4	0.0700883	0.383765	MRPL22
Q9GZT6	-0.307196	4	0.0696533	0.382971	CCDC90B
O95864	-0.306212	8	0.016427	0.26901	FADS2
P61956	-0.304376	4	0.034005	0.309801	SUMO2
Q7L0Y3	-0.303153	8	0.0141121	0.26901	TRMT10C
Q96GC9	-0.302907	4	0.044986	0.334075	VMP1
P30837	-0.302258	5	0.0409233	0.324712	ALDH1B1
Q9H1C3	-0.301588	5	0.0224819	0.281833	GLT8D2
O43447	-0.299164	5	0.0471411	0.334829	PPIH
Q96K76	-0.29881	9	0.00126526	0.076256	USP47
P17066	-0.298675	11	0.00841146	0.213898	HSPA6
Q96D46	-0.295074	5	0.143462	0.48659	NMD3
Q8WTW3	-0.292298	5	0.192369	0.541936	COG1
P61225	-0.291627	4	0.0988101	0.425372	RAP2B
Q9H2W6	-0.287802	5	0.0283382	0.29317	MRPL46
P34059	-0.287334	4	0.0317346	0.305166	GALNS
Q9GZQ8	-0.286643	5	0.0479538	0.3358	MAP1LC3B
P98175	-0.284443	7	0.0347901	0.313133	RBM10
O15460	-0.28286	15	0.000796803	0.05924	P4HA2
Q13049	-0.280754	4	0.0353887	0.313194	TRIM32
P49916	-0.280564	5	0.0479005	0.3358	LIG3
Q15050	-0.279438	3	0.0655812	0.373015	RRS1
Q9BTY2	-0.278791	6	0.124065	0.460474	FUCA2
P02792	-0.275782	4	0.0964646	0.424011	FTL
Q92665	-0.273818	7	0.0314733	0.305166	MRPS31
Q01581	-0.273759	5	0.0516417	0.340225	HMGCS1
O75886	-0.273158	5	0.0822634	0.404731	STAM2
Q5XKP0	-0.272856	4	0.11876	0.45224	QIL1
P04066	-0.271662	6	0.220776	0.570884	FUCA1
Q14061	-0.268019	3	0.105922	0.434141	COX17
O15066	-0.265901	4	0.223528	0.573799	KIF3B
Q86VI3	-0.26037	7	0.525372	0.787811	IQGAP3
Q9BQA1	-0.260286	9	0.0327755	0.306039	WDR77
Q9Y2R9	-0.258407	5	0.201824	0.554387	MRPS7
Q9UQE7	-0.257984	6	0.261972	0.603692	SMC3
Q9NP97	-0.25792	5	0.0987585	0.425372	DYNLRB1
Q13232	-0.257601	5	0.0328108	0.306039	NME3
P56199	-0.257505	6	0.0481092	0.3358	ITGA1
P07108	-0.257362	5	0.0840819	0.408046	DBI
O95104	-0.255854	3	0.174846	0.526893	SCAF4
O75608	-0.25463	5	0.101144	0.430101	LYPLA1
Q16831	-0.253969	3	0.328359	0.660089	UPP1
Q9P032	-0.25229	5	0.0597815	0.359546	NDUFAF4
Q9UII2	-0.250621	4	0.436582	0.741483	ATPIF1
Q9H6K4	-0.250458	4	0.313595	0.646853	OPA3
P61966	-0.249529	6	0.0259358	0.285203	AP1S1
Q8IWA5	-0.249275	4	0.0461363	0.334829	SLC44A2
O76074	-0.248617	4	0.102587	0.433298	PDE5A
P0DP25	-0.24843	11	0.042176	0.327682	NA
P33992	-0.247715	10	0.0149281	0.26901	MCM5
Q96LJ7	-0.246476	6	0.151361	0.49729	DHRS1
P54687	-0.246256	6	0.0595223	0.359546	BCAT1
Q86TC9	-0.243719	4	0.182211	0.535901	MYPN
Q92879	-0.243604	7	0.0420395	0.327682	CELF1
Q9NZN5	-0.242863	5	0.0780733	0.396367	ARHGEF12
O75438	-0.242414	5	0.121674	0.457776	NDUFB1
Q00587	-0.235503	4	0.0962277	0.424011	CDC42EP1
Q8WZ82	-0.233361	5	0.052993	0.340225	OVCA2
Q12849	-0.232557	8	0.0360078	0.314496	GRSF1
Q9NYY8	-0.231183	3	0.145301	0.489095	FASTKD2
Q13107	-0.23114	5	0.166407	0.516355	USP4
Q9NUM3	-0.231131	3	0.278318	0.614331	SLC39A9
P30260	-0.231016	5	0.231672	0.584399	CDC27
Q9Y3B4	-0.22927	4	0.170428	0.522913	SF3B6
P52701	-0.229192	7	0.0566903	0.350429	MSH6
Q8NE86	-0.229037	6	0.0439968	0.334075	MCU
P82663	-0.228546	6	0.294605	0.623935	MRPS25
Q9Y2R5	-0.228478	4	0.0704978	0.383765	MRPS17
O75940	-0.22687	4	0.108658	0.43722	SMNDC1
Q6P1J9	-0.22661	6	0.0445403	0.334075	CDC73
Q9UH62	-0.226235	9	0.0189876	0.273469	ARMCX3
Q9Y5X2	-0.225137	4	0.104408	0.434141	SNX8
P82930	-0.22413	8	0.0465033	0.334829	MRPS34
O75934	-0.223347	4	0.1098	0.437772	BCAS2
P31153	-0.222902	12	0.0048769	0.16908	MAT2A
Q02252	-0.221831	5	0.108471	0.43722	ALDH6A1
Q96DE0	-0.221766	4	0.180622	0.534285	NUDT16
Q9HCU0	-0.221336	8	0.0180004	0.273469	CD248
Q96AT9	-0.221169	4	0.0907596	0.418884	RPE
P49821	-0.221111	12	0.00185838	0.0970695	NDUFV1
Q9NP66	-0.220589	3	0.106499	0.434141	HMG20A
Q13618	-0.219935	7	0.0633138	0.368821	CUL3
Q969S9	-0.219777	4	0.106378	0.434141	GFM2
P00167	-0.219699	4	0.0648384	0.371962	CYB5A
P13995	-0.219511	3	0.193634	0.543286	MTHFD2
P37198	-0.219465	5	0.110974	0.438879	NUP62
Q9UL26	-0.219159	4	0.0761564	0.393852	RAB22A
P60660	-0.218506	10	0.0131981	0.261551	MYL6
Q7KZ85	-0.216684	3	0.311565	0.644568	SUPT6H
O60306	-0.21483	4	0.11105	0.438879	AQR
Q99729	-0.214356	5	0.0852653	0.409434	HNRNPAB
Q9BQ67	-0.213064	6	0.243191	0.590822	GRWD1
Q13976	-0.212882	4	0.21058	0.559761	PRKG1
O43676	-0.21286	4	0.140456	0.480555	NDUFB3
P08670	-0.212626	47	0.00425208	0.158643	VIM
Q8N5N7	-0.2123	5	0.0504607	0.339998	MRPL50
Q9C0E8	-0.210896	6	0.0408314	0.324712	LNP
O60869	-0.210517	4	0.0883196	0.414983	EDF1
P05387	-0.209105	8	0.0661886	0.374431	RPLP2
Q9UNF0	-0.208857	9	0.0222612	0.281833	PACSIN2
O95758	-0.208407	4	0.287487	0.619292	PTBP3
P42566	-0.208187	9	0.0498751	0.339998	EPS15
O43818	-0.207206	7	0.125217	0.462227	RRP9
Q96FV2	-0.206838	4	0.105204	0.434141	SCRN2
P30519	-0.206685	11	0.0251308	0.283309	HMOX2
P08754	-0.206505	10	0.0705871	0.383765	GNAI3
P58546	-0.206497	6	0.0724129	0.384647	MTPN
O14920	-0.204151	4	0.237875	0.585875	IKBKB
P13612	-0.203923	4	0.124005	0.460474	ITGA4
P62805	-0.203815	11	0.0167409	0.26901	HIST1H4A
P49662	-0.203648	4	0.103703	0.434141	CASP4
Q14CX7	-0.203227	8	0.0237616	0.283097	NAA25
Q9NYV4	-0.202441	4	0.374103	0.697879	CDK12
P09104	-0.201993	9	0.083859	0.408046	ENO2
P49411	-0.201238	25	0.00175115	0.0930188	TUFM
P61981	-0.200896	10	0.0553323	0.347518	YWHAG
Q9BRZ2	-0.200193	4	0.334301	0.663337	TRIM56
Q9Y4W6	-0.19973	11	0.00862711	0.214582	AFG3L2
Q14558	-0.199009	5	0.0900726	0.418884	PRPSAP1
P39060	-0.197374	4	0.249163	0.594728	COL18A1
Q8NCL4	-0.196894	6	0.235086	0.584399	GALNT6
O75695	-0.195639	4	0.203701	0.555217	RP2
O96011	-0.194617	6	0.0632805	0.368821	PEX11B
P18074	-0.194349	3	0.175943	0.527662	ERCC2
Q9NPR9	-0.192947	3	0.248567	0.59421	GPR108
Q9H3K6	-0.191842	5	0.14512	0.489095	BOLA2
P04114	-0.191394	7	0.0836777	0.407847	APOB
Q92552	-0.191346	9	0.0369272	0.317939	MRPS27
Q99719	-0.191011	5	0.0747681	0.390539	2005-09-01
Q86VM9	-0.19075	4	0.305469	0.638058	ZC3H18
Q9H6S3	-0.188211	6	0.386335	0.708182	EPS8L2
O75884	-0.187841	5	0.177427	0.530589	RBBP9
P27361	-0.18775	8	0.039049	0.322051	MAPK3
P54709	-0.186249	8	0.0269313	0.287577	ATP1B3
P49773	-0.184985	8	0.0518434	0.340225	HINT1
P60953	-0.184551	8	0.0781895	0.396367	CDC42
P63261	-0.182599	26	0.00312746	0.138049	ACTG1
Q9NPJ3	-0.180341	3	0.286451	0.619129	ACOT13
Q96RT1	-0.179063	9	0.189316	0.541936	ERBB2IP
Q3ZCQ8	-0.178935	8	0.0687914	0.378897	TIMM50
Q8N3D4	-0.178471	8	0.0948688	0.424011	EHBP1L1
Q13409	-0.178341	15	0.0160959	0.26901	DYNC1I2
Q13405	-0.17801	4	0.11577	0.44715	MRPL49
Q8NBF2	-0.177988	6	0.0806693	0.402176	NHLRC2
O15260	-0.17794	6	0.177762	0.531083	SURF4
Q9H0B6	-0.177933	8	0.17948	0.53418	KLC2
O43598	-0.177295	4	0.160799	0.509034	DNPH1
Q9BU23	-0.17716	8	0.0508522	0.340225	LMF2
Q9BXY0	-0.176593	3	0.191743	0.541936	MAK16
P62753	-0.176352	8	0.0629636	0.368149	RPS6
Q9Y5A9	-0.175805	7	0.0918945	0.420205	YTHDF2
Q9NXJ5	-0.174704	5	0.276444	0.613147	PGPEP1
Q01970	-0.174479	6	0.236149	0.585052	PLCB3
O94906	-0.174405	10	0.0446133	0.334075	PRPF6
Q9BZX2	-0.174284	4	0.24029	0.58785	UCK2
Q7Z2Z2	-0.173778	8	0.0513334	0.340225	EFTUD1
P35914	-0.17374	5	0.173529	0.5257	HMGCL
Q8NFH3	-0.173368	4	0.136047	0.4748	NUP43
P30626	-0.173179	4	0.23506	0.584399	SRI
Q9GZZ1	-0.172735	6	0.147121	0.490764	NAA50
Q9UJY5	-0.172612	4	0.255352	0.598558	GGA1
Q9H0R6	-0.172335	3	0.318621	0.650951	QRSL1
Q9NRW7	-0.171969	7	0.0775661	0.395915	VPS45
Q8TED0	-0.171937	5	0.167376	0.518337	UTP15
Q15370	-0.17178	8	0.050359	0.339998	TCEB2
Q00059	-0.171679	4	0.191794	0.541936	TFAM
P53634	-0.170478	6	0.112974	0.439878	CTSC
P19838	-0.169923	5	0.192036	0.541936	NFKB1
Q92614	-0.169429	14	0.0270693	0.287577	MYO18A
Q9NY61	-0.167373	5	0.195714	0.54638	AATF
Q71UM5	-0.166603	5	0.500917	0.775088	RPS27L
O95298	-0.166508	4	0.240467	0.58785	NDUFC2
Q99878	-0.165975	5	0.149575	0.49517	HIST1H2AJ
P17480	-0.165196	6	0.145631	0.489181	UBTF
Q96PZ0	-0.165087	4	0.274824	0.612152	PUS7
A6NHR9	-0.164584	11	0.0993603	0.425855	SMCHD1
P61020	-0.164582	9	0.0483925	0.336634	RAB5B
P04406	-0.164511	18	0.0251038	0.283309	GAPDH
O15160	-0.164206	4	0.419195	0.731935	POLR1C
Q7Z4Q2	-0.163969	5	0.215858	0.565636	HEATR3
Q9NSC5	-0.163692	7	0.106942	0.434141	HOMER3
O60502	-0.162224	10	0.0545251	0.345914	MGEA5
Q96C86	-0.162079	6	0.254107	0.596841	DCPS
P14927	-0.161216	6	0.136934	0.475778	UQCRB
Q9BTT0	-0.161208	4	0.200178	0.552253	ANP32E
O00186	-0.161186	6	0.122454	0.458506	STXBP3
Q9NX46	-0.161028	5	0.239886	0.58785	ADPRHL2
Q9ULZ3	-0.160849	8	0.207701	0.558287	PYCARD
P43897	-0.160327	6	0.109932	0.437772	TSFM
Q9BYD3	-0.160284	7	0.116838	0.449289	MRPL4
P62873	-0.160279	10	0.0472367	0.334829	GNB1
Q53H12	-0.159553	4	0.189404	0.541936	AGK
O76021	-0.159228	13	0.0125828	0.254416	RSL1D1
Q9NYL2	-0.158143	8	0.167567	0.518415	ZAK
P51116	-0.157599	9	0.121211	0.456713	FXR2
Q9Y3D3	-0.157458	3	0.33442	0.663337	MRPS16
P29083	-0.157092	3	0.336606	0.664536	GTF2E1
Q02818	-0.156887	10	0.111666	0.438923	NUCB1
Q9NZZ3	-0.156737	3	0.182768	0.536324	CHMP5
P37837	-0.156349	17	0.0491073	0.337844	TALDO1
P05455	-0.155762	22	0.0305774	0.305059	SSB
P20337	-0.155336	6	0.202732	0.554387	RAB3B
P62851	-0.155295	7	0.151003	0.49729	RPS25
Q15121	-0.155205	8	0.183863	0.537524	PEA15
O95816	-0.154864	10	0.0652865	0.372605	BAG2
O75935	-0.154474	5	0.157359	0.504559	DCTN3
Q96C01	-0.154414	4	0.391753	0.712427	FAM136A
P51808	-0.153738	4	0.273545	0.612152	DYNLT3
Q9UNW1	-0.153716	4	0.180748	0.534285	MINPP1
Q9Y282	-0.153209	5	0.278786	0.614374	ERGIC3
P11233	-0.153015	7	0.107523	0.435935	RALA
Q9UBX3	-0.152862	6	0.156455	0.503938	SLC25A10
Q13247	-0.152497	7	0.110859	0.438879	SRSF6
P47985	-0.152489	8	0.126481	0.46416	UQCRFS1
O00400	-0.152419	7	0.593503	0.826978	SLC33A1
Q9H936	-0.152127	6	0.258834	0.602522	SLC25A22
Q96M27	-0.151786	9	0.0853096	0.409434	PRRC1
O60645	-0.151651	8	0.190788	0.541936	EXOC3
O00471	-0.151542	12	0.0401679	0.324449	EXOC5
Q14657	-0.151455	4	0.297914	0.628306	LAGE3
Q8TDX7	-0.151196	5	0.373786	0.697879	NEK7
Q12846	-0.151005	5	0.223734	0.573799	STX4
O60716	-0.150595	17	0.0185441	0.273469	CTNND1
P21283	-0.150469	8	0.151377	0.49729	ATP6V1C1
Q96JB5	-0.150396	10	0.110571	0.438879	CDK5RAP3
O60888	-0.150345	4	0.199071	0.550407	CUTA
Q09028	-0.149761	15	0.0128173	0.257496	RBBP4
Q99615	-0.148897	9	0.0908874	0.418884	DNAJC7
P28331	-0.147844	18	0.00685621	0.193187	NDUFS1
P61604	-0.147839	9	0.127179	0.466175	HSPE1
O14530	-0.147683	4	0.398953	0.717337	TXNDC9
Q15363	-0.147476	5	0.219871	0.569484	TMED2
Q9Y2P8	-0.147079	4	0.37313	0.697879	RCL1
Q4L180	-0.147031	8	0.419445	0.731935	FILIP1L
Q04828	-0.146889	7	0.144691	0.489095	AKR1C1
Q9Y512	-0.146888	10	0.0943972	0.424011	SAMM50
Q9UEW8	-0.146004	6	0.235446	0.584399	STK39
O94888	-0.145804	5	0.243741	0.591418	UBXN7
O15439	-0.145751	6	0.336547	0.664536	ABCC4
Q5TEC6	-0.145698	6	0.147198	0.490764	HIST2H3PS2
Q9H4A6	-0.145429	4	0.317703	0.649923	GOLPH3
Q15003	-0.14526	4	0.235275	0.584399	NCAPH
O15031	-0.144941	7	0.19931	0.550407	PLXNB2
Q9NTZ6	-0.144715	7	0.141274	0.482301	RBM12
Q9UBR2	-0.144177	7	0.213933	0.565047	CTSZ
Q14746	-0.14348	5	0.283832	0.617083	COG2
P40763	-0.142989	15	0.0271723	0.287696	STAT3
Q9UHY7	-0.142716	4	0.287316	0.619292	ENOPH1
Q96F85	-0.142597	4	0.339202	0.665252	CNRIP1
Q8IYB3	-0.141483	4	0.196543	0.54638	SRRM1
Q9BVP2	-0.140972	6	0.235513	0.584399	GNL3
Q9C0E2	-0.140621	6	0.192621	0.541936	XPO4
Q8NCG7	-0.140139	3	0.281079	0.616646	DAGLB
Q8N4C6	-0.139755	4	0.216651	0.566965	NIN
P13726	-0.139537	3	0.463725	0.75654	F3
P10619	-0.139526	6	0.166994	0.517666	CTSA
O43772	-0.138991	7	0.292755	0.623166	SLC25A20
P17096	-0.138779	5	0.192528	0.541936	HMGA1
Q9H1E5	-0.138703	7	0.233995	0.584399	TMX4
P04156	-0.137153	5	0.192812	0.541948	PRNP
Q9C0H2	-0.136951	5	0.327694	0.659596	TTYH3
P06132	-0.136754	8	0.160041	0.508107	UROD
O15347	-0.136494	4	0.276981	0.613227	HMGB3
Q96CW5	-0.136049	5	0.267554	0.608606	TUBGCP3
O43708	-0.133585	3	0.405479	0.721252	GSTZ1
Q9NQG5	-0.133231	6	0.234366	0.584399	RPRD1B
P61513	-0.13314	5	0.543938	0.796236	RPL37A
Q9BUK6	-0.133023	4	0.380525	0.70441	MSTO1
P31930	-0.132881	17	0.0239808	0.283097	UQCRC1
Q16204	-0.132501	5	0.29357	0.623166	CCDC6
Q58FF8	-0.132436	9	0.191665	0.541936	HSP90AB2P
P51398	-0.132356	8	0.124155	0.460474	DAP3
Q13630	-0.131874	6	0.192635	0.541936	TSTA3
P62879	-0.131674	11	0.273552	0.612152	GNB2
O43808	-0.131286	4	0.471733	0.760891	SLC25A17
O14949	-0.131171	4	0.266879	0.608606	UQCRQ
P45880	-0.13084	13	0.0568464	0.350702	VDAC2
P19338	-0.130691	23	0.0092442	0.219111	NCL
Q9UPY5	-0.130683	4	0.352558	0.676203	SLC7A11
Q8TEQ6	-0.130508	12	0.175163	0.526921	GEMIN5
Q9NXH9	-0.130401	3	0.482889	0.767574	TRMT1
Q03154	-0.130286	4	0.315985	0.648569	ACY1
P33993	-0.130229	7	0.180161	0.534253	MCM7
Q6NVY1	-0.129925	5	0.26911	0.608946	HIBCH
P62266	-0.129693	7	0.188014	0.541801	RPS23
Q5VZE5	-0.129208	5	0.308474	0.641087	NAA35
Q3ZCM7	-0.129086	13	0.276747	0.613227	TUBB8
Q9GZY8	-0.128988	6	0.282409	0.616651	MFF
Q9Y5S9	-0.128225	4	0.374554	0.697892	RBM8A
P29353	-0.127815	7	0.222132	0.572573	SHC1
Q8N3R9	-0.127551	6	0.287061	0.619292	MPP5
Q9BPX3	-0.127234	7	0.260581	0.603692	NCAPG
P56545	-0.127057	7	0.274153	0.612152	CTBP2
O43395	-0.126995	10	0.2148	0.565047	PRPF3
Q96EY7	-0.126611	6	0.199275	0.550407	PTCD3
Q9Y3E5	-0.126441	5	0.219033	0.569194	PTRH2
Q8TF42	-0.12638	6	0.417143	0.73088	UBASH3B
P84243	-0.126268	7	0.226594	0.579141	H3F3A
Q92917	-0.126182	3	0.461205	0.754	GPKOW
O00743	-0.125834	6	0.287137	0.619292	PPP6C
P04899	-0.125332	15	0.0872332	0.413737	GNAI2
Q9NWM8	-0.125289	5	0.485757	0.768592	FKBP14
Q08426	-0.125213	5	0.469933	0.759406	EHHADH
P51114	-0.124945	16	0.0397609	0.323449	FXR1
Q8IVF2	-0.124867	9	0.169108	0.520838	AHNAK2
Q9Y3B9	-0.124208	3	0.349301	0.674082	RRP15
P15880	-0.123894	15	0.0749567	0.390872	RPS2
Q12959	-0.123608	4	0.344984	0.669462	DLG1
Q6ZSR9	-0.123504	4	0.323655	0.655678	NA
P19404	-0.123488	5	0.405324	0.721252	NDUFV2
Q05086	-0.123248	5	0.294398	0.623935	UBE3A
Q9H7D0	-0.123195	5	0.383077	0.705995	DOCK5
Q8NBJ7	-0.123177	6	0.208023	0.558287	SUMF2
Q9H0U4	-0.122972	9	0.162726	0.509566	RAB1B
Q9NXH8	-0.122754	8	0.162905	0.509566	TOR4A
Q05193	-0.121978	7	0.535277	0.79198	DNM1
Q9NV70	-0.12183	5	0.27718	0.613227	EXOC1
Q96F86	-0.121665	5	0.355579	0.678306	EDC3
A1A4S6	-0.1216	4	0.477499	0.763511	ARHGAP10
Q5JVF3	-0.121433	8	0.250088	0.594773	PCID2
O95208	-0.121372	4	0.389135	0.710346	EPN2
P05976	-0.12114	4	0.375598	0.699005	MYL1
Q13564	-0.121022	8	0.233449	0.584399	NAE1
O43920	-0.121013	5	0.256403	0.599229	NDUFS5
P10606	-0.12101	6	0.286196	0.619004	COX5B
Q96N66	-0.120928	10	0.0798298	0.399659	MBOAT7
O15400	-0.120824	6	0.261655	0.603692	STX7
Q92882	-0.120648	5	0.331195	0.660403	OSTF1
Q9H1H9	-0.120548	3	0.384245	0.706704	KIF13A
Q9Y221	-0.120011	4	0.331367	0.660403	NIP7
Q9UPY8	-0.119445	6	0.224608	0.5751	MAPRE3
P46937	-0.119317	9	0.325209	0.657551	YAP1
P50336	-0.118783	4	0.383184	0.705995	PPOX
P23786	-0.11871	7	0.519926	0.785655	CPT2
P61960	-0.118578	5	0.333363	0.662919	UFM1
Q93100	-0.118523	4	0.507557	0.777445	PHKB
Q8IY37	-0.11835	4	0.392205	0.712427	DHX37
Q9NRG9	-0.118236	5	0.282044	0.616651	AAAS
Q99643	-0.118198	5	0.303148	0.635495	SDHC
Q96KA5	-0.117985	5	0.28123	0.616646	CLPTM1L
Q5ZPR3	-0.117804	3	0.464265	0.75662	CD276
P00403	-0.117523	9	0.173495	0.5257	MT-CO2
O95302	-0.117464	9	0.1574	0.504559	FKBP9
P40939	-0.117055	29	0.0171929	0.272134	HADHA
Q9P015	-0.117048	4	0.553623	0.800718	MRPL15
Q9H444	-0.117009	3	0.411424	0.726391	CHMP4B
Q86YP4	-0.1169	3	0.487325	0.768635	GATAD2A
O00429	-0.116735	21	0.0197103	0.276362	DNM1L
Q16134	-0.116554	5	0.295695	0.62531	ETFDH
O43837	-0.116532	11	0.130591	0.471512	IDH3B
P17252	-0.116386	5	0.337496	0.664536	PRKCA
Q9UDW1	-0.116139	4	0.291772	0.622319	UQCR10
P46926	-0.116007	10	0.149043	0.494811	GNPDA1
P12429	-0.115833	6	0.418783	0.731935	ANXA3
O60934	-0.115379	3	0.432434	0.740552	NBN
P63244	-0.115363	22	0.0301648	0.303976	GNB2L1
P49207	-0.11513	5	0.393048	0.712427	RPL34
Q96G21	-0.114784	4	0.303684	0.635768	IMP4
O00273	-0.114373	4	0.449962	0.747709	DFFA
Q96HE7	-0.114138	14	0.189779	0.541936	ERO1L
P03905	-0.114094	5	0.358046	0.680395	MT-ND4
Q15599	-0.113988	8	0.168772	0.520838	SLC9A3R2
P49321	-0.113357	13	0.0705135	0.383765	NASP
P62820	-0.113147	10	0.159101	0.506216	RAB1A
Q9Y2H6	-0.113132	4	0.321709	0.654273	FNDC3A
P22307	-0.112922	9	0.13579	0.4748	SCP2
Q8WWI5	-0.112503	4	0.340203	0.665252	SLC44A1
P07437	-0.112442	24	0.0998901	0.426506	TUBB
P50479	-0.112143	7	0.268537	0.608946	PDLIM4
P31943	-0.111773	14	0.0445653	0.334075	HNRNPH1
Q6IQ22	-0.111442	4	0.57031	0.812433	RAB12
P78346	-0.111313	5	0.337452	0.664536	RPP30
Q14554	-0.111266	10	0.14855	0.494141	PDIA5
P55809	-0.111142	11	0.0720904	0.383765	OXCT1
Q15555	-0.111073	5	0.419093	0.731935	MAPRE2
Q13057	-0.110969	9	0.460353	0.753	COASY
Q5VSL9	-0.110507	4	0.521709	0.786412	STRIP1
P37108	-0.110328	4	0.36135	0.683447	SRP14
P23219	-0.109648	10	0.263622	0.605682	PTGS1
O00264	-0.109356	10	0.210513	0.559761	PGRMC1
P20290	-0.109255	7	0.255262	0.598558	BTF3
P82933	-0.109166	6	0.395472	0.713966	MRPS9
A2RRP1	-0.10887	8	0.239415	0.58785	NBAS
Q01650	-0.108828	6	0.383522	0.706203	SLC7A5
Q9Y3B3	-0.108812	7	0.419591	0.731935	TMED7
Q9NX24	-0.108542	2	0.555842	0.802154	NHP2
Q13439	-0.108511	10	0.231344	0.584231	GOLGA4
O60524	-0.108504	11	0.209361	0.558287	NEMF
Q7L2H7	-0.108256	13	0.0950285	0.424011	EIF3M
O60725	-0.108133	4	0.600533	0.829472	ICMT
O43264	-0.106636	6	0.281797	0.616651	ZW10
Q53EP0	-0.106575	7	0.440885	0.744067	FNDC3B
P49354	-0.106524	6	0.486808	0.768592	FNTA
Q99570	-0.106506	8	0.237917	0.585875	PIK3R4
Q8NI27	-0.106074	8	0.326109	0.658946	THOC2
Q8NHP8	-0.106007	5	0.432895	0.740552	PLBD2
Q9HD20	-0.105607	12	0.13157	0.472967	ATP13A1
Q9UKM7	-0.105323	6	0.267055	0.608606	MAN1B1
Q9BYN8	-0.105244	5	0.340245	0.665252	MRPS26
Q8TCE6	-0.105104	3	0.435064	0.741431	FAM45A
Q9NUI1	-0.105082	4	0.528762	0.788842	DECR2
P08758	-0.105043	22	0.0801636	0.40069	ANXA5
O00217	-0.104671	5	0.380025	0.703899	NDUFS8
P57764	-0.104595	5	0.425278	0.735121	GSDMD
P12236	-0.104523	20	0.0846163	0.408825	SLC25A6
O75390	-0.104466	18	0.0455216	0.334075	CS
P30825	-0.104109	4	0.353719	0.677529	SLC7A1
Q9NUJ1	-0.103947	6	0.333112	0.662839	ABHD10
P20339	-0.103588	8	0.271737	0.611888	RAB5A
Q9Y2G5	-0.103511	10	0.324308	0.656153	POFUT2
O00139	-0.103337	5	0.426246	0.735899	KIF2A
P17844	-0.103226	26	0.0243471	0.283097	DDX5
O95571	-0.103196	13	0.0679183	0.377675	ETHE1
P18077	-0.102887	6	0.307614	0.640893	RPL35A
Q9H9A6	-0.102694	6	0.369099	0.69184	LRRC40
Q99459	-0.102647	10	0.239844	0.58785	CDC5L
Q15648	-0.101242	4	0.353051	0.676735	MED1
Q15125	-0.100844	4	0.448934	0.747709	EBP
P50281	-0.100518	12	0.209572	0.558287	MMP14
O00148	-0.100518	12	0.260984	0.603692	DDX39A
A3KMH1	-0.10018	5	0.46794	0.757683	VWA8
P61163	-0.0999964	16	0.130538	0.471512	ACTR1A
Q9BZG1	-0.0999017	7	0.278958	0.614374	RAB34
P26373	-0.0993187	9	0.174624	0.526729	RPL13
Q8IZ07	-0.099312	8	0.252987	0.596135	ANKRD13A
Q9GZZ9	-0.0989614	7	0.359865	0.681873	UBA5
Q15388	-0.0986574	4	0.567352	0.811539	TOMM20
P98179	-0.0985656	4	0.38818	0.709988	RBM3
P61916	-0.0980837	4	0.548426	0.799976	NPC2
P62714	-0.0972198	11	0.183859	0.537524	PPP2CB
P23528	-0.0965357	14	0.0997236	0.426376	CFL1
P29692	-0.0964262	16	0.2627	0.604924	EEF1D
P53680	-0.0963044	5	0.397469	0.715079	AP2S1
Q9UP83	-0.096231	6	0.34576	0.669551	COG5
O14979	-0.0957431	10	0.221132	0.571333	HNRNPDL
P20933	-0.095337	4	0.45961	0.752254	AGA
Q9Y399	-0.0950105	7	0.322557	0.655027	MRPS2
P63208	-0.0948923	8	0.420802	0.73204	SKP1
Q9Y679	-0.0948857	4	0.432489	0.740552	AUP1
Q9Y6K9	-0.0948807	6	0.434277	0.740896	IKBKG
Q9BZF1	-0.094668	8	0.310232	0.643458	OSBPL8
P07900	-0.0936861	37	0.0359311	0.314496	HSP90AA1
P05556	-0.0935694	25	0.0200327	0.276362	ITGB1
P15153	-0.0934377	8	0.405385	0.721252	RAC2
O14976	-0.0934374	5	0.452245	0.749121	GAK
Q00577	-0.0931367	7	0.296646	0.626283	PURA
Q15428	-0.0930735	4	0.468047	0.757683	SF3A2
Q9BRT6	-0.0930057	4	0.437908	0.741483	LLPH
P16157	-0.0929584	11	0.591703	0.826978	ANK1
Q9UJ70	-0.0929207	12	0.152434	0.498418	NAGK
Q15366	-0.0928051	14	0.129833	0.470946	PCBP2
Q9HAT2	-0.0925844	5	0.395165	0.713966	SIAE
O75439	-0.0924153	12	0.208634	0.558287	PMPCB
Q13868	-0.0922434	5	0.387893	0.709988	EXOSC2
Q9NX62	-0.0918043	4	0.419974	0.731935	IMPAD1
P19525	-0.0916627	14	0.117847	0.451506	EIF2AK2
Q9BSJ2	-0.0915279	8	0.524201	0.787811	TUBGCP2
P40925	-0.0906506	14	0.190107	0.541936	MDH1
O60701	-0.090548	19	0.11063	0.438879	UGDH
O14653	-0.0902955	7	0.311589	0.644568	GOSR2
Q8N766	-0.0899324	24	0.136657	0.475343	EMC1
Q2M389	-0.0896501	10	0.205015	0.556447	KIAA1033
P10644	-0.0894611	15	0.190901	0.541936	PRKAR1A
P08574	-0.0891054	8	0.431945	0.740545	CYC1
Q01518	-0.0888204	25	0.112627	0.439878	CAP1
Q96KR1	-0.0887324	6	0.480978	0.766359	ZFR
O00194	-0.0887241	4	0.536579	0.791998	RAB27B
P38435	-0.0883442	4	0.515683	0.782721	GGCX
Q96I99	-0.0883183	13	0.204471	0.556447	SUCLG2
Q68E01	-0.0881032	3	0.524508	0.787811	INTS3
Q05655	-0.0880974	4	0.489583	0.771032	PRKCD
Q9Y4F1	-0.0878181	8	0.291661	0.622319	FARP1
Q96MW5	-0.0877864	3	0.486498	0.768592	COG8
Q9P270	-0.0871774	6	0.405726	0.721252	SLAIN2
Q2TAA2	-0.0870562	4	0.459658	0.752254	IAH1
Q04760	-0.0868674	10	0.269958	0.609985	GLO1
Q8IXT5	-0.0868314	4	0.603248	0.830048	RBM12B
Q16186	-0.0867729	4	0.431272	0.739796	ADRM1
O76031	-0.086679	9	0.44591	0.745865	CLPX
O43390	-0.0866215	22	0.106806	0.434141	HNRNPR
Q8WW12	-0.0865691	3	0.602126	0.829985	PCNP
Q15008	-0.0861485	17	0.165814	0.515536	PSMD6
P12110	-0.0861264	17	0.112034	0.438923	COL6A2
Q9NXF1	-0.0857456	7	0.421902	0.73204	TEX10
P61421	-0.0856816	6	0.385169	0.707771	ATP6V0D1
Q969X6	-0.0854971	4	0.621988	0.842263	CIRH1A
P62857	-0.0853731	4	0.428002	0.737038	RPS28
Q13131	-0.0852471	10	0.284323	0.617083	PRKAA1
Q16850	-0.0850493	9	0.452591	0.749298	CYP51A1
Q9NX40	-0.0849233	5	0.414958	0.728968	OCIAD1
Q9HBF4	-0.084773	4	0.542526	0.795405	ZFYVE1
Q9NPD3	-0.0843443	4	0.443361	0.744637	EXOSC4
P49756	-0.0839415	7	0.355385	0.678306	RBM25
P61978	-0.0836447	21	0.0484435	0.336634	HNRNPK
P52594	-0.0835396	6	0.403529	0.721129	AGFG1
Q9UFN0	-0.0834417	8	0.47443	0.761936	NIPSNAP3A
Q99798	-0.0831804	28	0.0512859	0.340225	ACO2
P46060	-0.0830265	19	0.107913	0.436364	RANGAP1
P11166	-0.0829313	6	0.495572	0.773082	SLC2A1
O95479	-0.0826537	11	0.350555	0.675797	H6PD
Q9H074	-0.0826138	7	0.355193	0.678306	PAIP1
P21964	-0.0825919	13	0.321434	0.654273	COMT
P17931	-0.082531	8	0.502649	0.775909	LGALS3
Q13185	-0.0824546	6	0.371565	0.69563	CBX3
O75688	-0.0820818	4	0.437934	0.741483	PPM1B
Q9BUN8	-0.0817108	4	0.536646	0.791998	DERL1
Q14498	-0.0816431	6	0.518027	0.784038	RBM39
Q99873	-0.0815412	14	0.152431	0.498418	PRMT1
Q9NRN7	-0.0812005	10	0.270865	0.610712	AASDHPPT
Q08AD1	-0.0810598	4	0.541797	0.79494	CAMSAP2
Q5H9R7	-0.0810172	8	0.374823	0.697977	PPP6R3
Q8N3U4	-0.0809615	2	0.556748	0.802154	STAG2
O75380	-0.0808127	3	0.62946	0.845938	NDUFS6
Q9NXG2	-0.0803674	4	0.55065	0.800064	THUMPD1
P52948	-0.0803243	12	0.40108	0.718587	NUP98
Q5RKV6	-0.0800825	3	0.668004	0.864736	EXOSC6
P48059	-0.0800209	6	0.559866	0.804838	LIMS1
Q12768	-0.0799155	13	0.216727	0.566965	KIAA0196
Q92888	-0.0795886	14	0.275808	0.613147	ARHGEF1
Q9Y3C8	-0.0791587	4	0.536752	0.791998	UFC1
P42226	-0.079125	6	0.446234	0.745865	STAT6
Q96RP9	-0.078847	10	0.33755	0.664536	GFM1
Q14699	-0.0787101	13	0.207059	0.558287	RFTN1
P23743	-0.078687	10	0.412711	0.726391	DGKA
Q86W92	-0.0784158	9	0.291229	0.622319	PPFIBP1
Q13151	-0.0781546	9	0.276397	0.613147	HNRNPA0
Q8NBN3	-0.0781292	6	0.566518	0.810716	TMEM87A
Q9UI09	-0.0780599	5	0.505487	0.776886	NDUFA12
Q9P2X3	-0.0778558	3	0.548489	0.799976	IMPACT
O43852	-0.0778336	23	0.103428	0.434141	CALU
P49841	-0.0775896	8	0.351484	0.675798	GSK3B
O94903	-0.077545	6	0.510189	0.779191	PROSC
Q96K21	-0.0771359	5	0.513279	0.780742	ZFYVE19
P62979	-0.0770996	9	0.290904	0.622319	RPS27A
Q9BZK7	-0.0769013	5	0.490842	0.771855	TBL1XR1
Q9Y5X3	-0.076863	5	0.54356	0.796236	SNX5
P61026	-0.0764644	11	0.237982	0.585875	RAB10
P46013	-0.0762261	4	0.622157	0.842263	MKI67
P06733	-0.0761734	23	0.101357	0.430422	ENO1
P61247	-0.0759253	16	0.162754	0.509566	RPS3A
P83731	-0.0750318	6	0.468887	0.758643	RPL24
P15170	-0.0750026	17	0.145449	0.489095	GSPT1
O94913	-0.0748897	4	0.642723	0.851967	PCF11
Q9H0C8	-0.0740992	5	0.580575	0.820343	ILKAP
Q07021	-0.0740957	8	0.342814	0.667316	C1QBP
P07203	-0.0740212	8	0.340466	0.665252	GPX1
Q99832	-0.073933	26	0.15954	0.507097	CCT7
Q9NRW3	-0.0734546	4	0.654397	0.860104	APOBEC3C
P50416	-0.0733626	13	0.184586	0.538858	CPT1A
P55769	-0.0733358	5	0.485196	0.76837	NHP2L1
O76024	-0.0730735	7	0.394285	0.713541	WFS1
Q9Y5B9	-0.072903	12	0.2739	0.612152	SUPT16H
O95425	-0.0726847	25	0.72222	0.891401	SVIL
Q9Y5M8	-0.0724931	13	0.277505	0.613329	SRPRB
Q9BY44	-0.0721913	16	0.16462	0.512842	EIF2A
O15523	-0.0718198	24	0.345836	0.669551	DDX3Y
P17900	-0.0714845	5	0.512912	0.780742	GM2A
Q8IYM9	-0.0714278	5	0.542622	0.795405	TRIM22
Q7L014	-0.0712564	18	0.11071	0.438879	DDX46
P08238	-0.0709923	40	0.0712984	0.383765	HSP90AB1
Q16851	-0.0708596	17	0.274468	0.612152	UGP2
P17612	-0.0706868	9	0.422147	0.73204	PRKACA
Q9UHB9	-0.0705304	20	0.21531	0.565047	SRP68
Q00765	-0.0704992	5	0.522926	0.78753	REEP5
P26572	-0.0704939	10	0.316385	0.64892	MGAT1
Q9Y4E8	-0.0702453	12	0.356104	0.678598	USP15
Q9Y2B0	-0.0702306	7	0.444284	0.745788	CNPY2
Q96PU5	-0.0701251	6	0.478885	0.764947	NEDD4L
P43487	-0.0701034	7	0.503346	0.775909	RANBP1
Q12931	-0.0699465	17	0.158404	0.504559	TRAP1
O95361	-0.0698142	5	0.52148	0.786412	TRIM16
P14618	-0.0698082	42	0.0503401	0.339998	PKM
P07305	-0.0697876	7	0.434116	0.740896	H1F0
P61224	-0.0695527	10	0.34912	0.674082	RAP1B
O00442	-0.0693065	5	0.658085	0.8606	RTCA
Q8NEW0	-0.0691574	3	0.621331	0.841935	SLC30A7
Q9UNX3	-0.069129	10	0.362853	0.685348	RPL26L1
Q6P587	-0.0689538	7	0.465551	0.757072	FAHD1
Q9Y241	-0.0689005	4	0.550124	0.800064	HIGD1A
Q9Y224	-0.0688712	10	0.337995	0.664536	C14orf166
P22392	-0.0686478	12	0.259967	0.603692	NME2
O43143	-0.0684455	20	0.115854	0.44715	DHX15
P30050	-0.0682714	8	0.393262	0.712427	RPL12
P61964	-0.0682494	4	0.661242	0.861695	WDR5
O94766	-0.0682245	4	0.705544	0.880976	B3GAT3
Q6ZRP7	-0.0681805	6	0.490055	0.771387	QSOX2
Q9UJ41	-0.0681519	4	0.600847	0.82954	RABGEF1
Q9H270	-0.068132	5	0.501062	0.775088	VPS11
P62244	-0.0680009	8	0.388547	0.710032	RPS15A
Q15424	-0.0679589	15	0.291898	0.622319	SAFB
P68363	-0.067924	24	0.0875071	0.413737	TUBA1B
Q8IZP0	-0.0678144	7	0.530103	0.789612	ABI1
P48729	-0.067751	5	0.685062	0.872359	CSNK1A1
Q7Z2K6	-0.0675	6	0.566477	0.810716	ERMP1
Q5VT25	-0.0674789	7	0.585429	0.822751	CDC42BPA
A1X283	-0.0673822	5	0.660266	0.861695	SH3PXD2B
Q16576	-0.0671991	13	0.331676	0.660403	RBBP7
Q9UM00	-0.0669089	4	0.69347	0.876366	TMCO1
P78417	-0.0668498	18	0.247106	0.59311	GSTO1
P07858	-0.0665926	11	0.357898	0.680395	CTSB
O14776	-0.0664414	6	0.65479	0.860104	TCERG1
P25685	-0.0664177	9	0.371067	0.695112	DNAJB1
P68036	-0.0661643	8	0.438469	0.741989	UBE2L3
P18085	-0.0660437	11	0.258411	0.602522	ARF4
Q5T160	-0.0660183	4	0.632311	0.848624	RARS2
P82664	-0.0658471	4	0.71015	0.884583	MRPS10
P54652	-0.0654262	21	0.261727	0.603692	HSPA2
P12004	-0.0653477	10	0.407391	0.722712	PCNA
O94760	-0.065267	8	0.607615	0.833012	DDAH1
Q96K37	-0.0652203	3	0.665762	0.864333	SLC35E1
Q7Z4H8	-0.0651183	12	0.257006	0.600192	KDELC2
Q00325	-0.0648706	13	0.249528	0.594773	SLC25A3
P15309	-0.0648627	8	0.50242	0.775909	ACPP
O15116	-0.0648422	4	0.59119	0.826978	LSM1
Q96TC7	-0.0646961	6	0.536916	0.791998	RMDN3
Q13641	-0.0645607	9	0.402549	0.720084	TPBG
Q15907	-0.0643344	13	0.248771	0.594243	RAB11B
Q8IYI6	-0.0640407	9	0.449608	0.747709	EXOC8
P63104	-0.0635461	15	0.399451	0.717821	YWHAZ
P13473	-0.0632428	5	0.598385	0.82836	LAMP2
Q15185	-0.0632403	8	0.607944	0.833099	PTGES3
Q9BUJ2	-0.0631262	15	0.201452	0.554303	HNRNPUL1
Q08209	-0.0629874	8	0.412656	0.726391	PPP3CA
P43246	-0.0629212	6	0.520807	0.786412	MSH2
O00178	-0.0627852	5	0.625855	0.844781	GTPBP1
P62306	-0.0627846	6	0.5977	0.828348	SNRPF
P14314	-0.0627025	21	0.191993	0.541936	PRKCSH
Q8WVM0	-0.0626209	4	0.627496	0.845344	TFB1M
P55265	-0.0625297	18	0.364783	0.687001	ADAR
Q15717	-0.0624789	13	0.247393	0.59311	ELAVL1
O60264	-0.0624034	11	0.502235	0.775909	SMARCA5
P83436	-0.0623382	5	0.615672	0.838556	COG7
Q9UNH7	-0.0617494	14	0.33482	0.663404	SNX6
Q9Y2H0	-0.0616632	4	0.630709	0.847254	DLGAP4
P39656	-0.0616616	15	0.233809	0.584399	DDOST
P08559	-0.0614819	12	0.415774	0.729582	PDHA1
P52815	-0.061466	4	0.568406	0.811622	MRPL12
Q9UNI6	-0.0610117	4	0.712992	0.88601	DUSP12
Q96GQ7	-0.0607622	8	0.481219	0.766359	DDX27
Q2TAY7	-0.0600471	8	0.499028	0.774586	SMU1
P62424	-0.0599476	20	0.228369	0.581059	RPL7A
Q9HB40	-0.0598053	5	0.590115	0.826372	SCPEP1
P08240	-0.0597057	15	0.223607	0.573799	SRPR
Q9UGI8	-0.0596967	11	0.441361	0.744452	TES
Q9Y4K1	-0.0592464	7	0.667872	0.864736	AIM1
Q93034	-0.0591326	11	0.413208	0.726709	CUL5
P23368	-0.059115	10	0.432696	0.740552	ME2
P36957	-0.058955	10	0.40793	0.722712	DLST
O60313	-0.0588325	16	0.322887	0.655027	OPA1
Q5JSZ5	-0.0587712	4	0.815988	0.929984	PRRC2B
O14787	-0.0587662	9	0.415459	0.729438	TNPO2
Q96AB3	-0.0581557	5	0.582465	0.821683	ISOC2
Q9BSD7	-0.0579855	6	0.606048	0.831591	NTPCR
Q9Y2D5	-0.0579048	24	0.267476	0.608606	AKAP2
Q71U36	-0.0578371	24	0.593459	0.826978	TUBA1A
P07237	-0.0577285	33	0.109471	0.437749	P4HB
P00338	-0.0570891	26	0.358434	0.680395	LDHA
P60174	-0.0570788	19	0.202234	0.554387	TPI1
Q05209	-0.0567542	11	0.530918	0.790449	PTPN12
P01112	-0.0565386	11	0.524034	0.787811	HRAS
Q9UBM7	-0.0564083	6	0.613702	0.836236	DHCR7
O14981	-0.0561703	3	0.680176	0.870359	BTAF1
P11021	-0.0561567	31	0.124369	0.460723	HSPA5
P16989	-0.0559127	11	0.504934	0.77686	YBX3
P49137	-0.0555361	6	0.648441	0.856018	MAPKAPK2
Q9NX63	-0.0554097	5	0.662135	0.861964	CHCHD3
O43314	-0.0553551	3	0.730186	0.891895	PPIP5K2
P14678	-0.0552882	7	0.5281	0.788799	SNRPB
Q9NZL4	-0.0552814	4	0.74155	0.897304	HSPBP1
Q8TDN6	-0.0552417	10	0.512987	0.780742	BRIX1
Q92538	-0.0551432	24	0.277263	0.613227	GBF1
Q9UIA9	-0.055128	14	0.459008	0.752254	XPO7
Q8NC96	-0.0549206	3	0.684252	0.872359	NECAP1
Q9BW27	-0.0548605	6	0.634392	0.849651	NUP85
Q12874	-0.0548272	8	0.544459	0.796236	SF3A3
P54619	-0.0548194	7	0.528037	0.788799	PRKAG1
Q15061	-0.0547634	5	0.72948	0.891895	WDR43
Q92905	-0.054673	13	0.417684	0.730888	COPS5
P48147	-0.0545058	13	0.426652	0.735899	PREP
Q9P2R3	-0.0544967	10	0.515677	0.782721	ANKFY1
O94915	-0.0541024	8	0.686065	0.872359	FRYL
Q9UJZ1	-0.0539988	8	0.498633	0.774586	STOML2
Q00535	-0.0537757	9	0.593418	0.826978	CDK5
O14972	-0.0534923	4	0.72748	0.891895	DSCR3
Q9BW60	-0.0534815	5	0.674578	0.867199	ELOVL1
O95336	-0.0533313	12	0.442878	0.744637	PGLS
P27348	-0.0531085	15	0.283721	0.617083	YWHAQ
P07737	-0.0531015	11	0.39733	0.715079	PFN1
Q7L2E3	-0.0530004	14	0.521933	0.786412	DHX30
Q06787	-0.052823	6	0.65498	0.860104	FMR1
Q9C0B1	-0.052813	5	0.73504	0.893759	FTO
O14964	-0.0527901	13	0.33125	0.660403	HGS
Q9BY77	-0.0527187	4	0.690452	0.875354	POLDIP3
P56182	-0.0524959	5	0.752214	0.900221	RRP1
Q96T76	-0.0520816	12	0.404231	0.721252	MMS19
Q14676	-0.0519671	4	0.661442	0.861695	MDC1
O75844	-0.0517663	13	0.437233	0.741483	ZMPSTE24
Q8NBJ5	-0.0516002	18	0.298119	0.628316	COLGALT1
Q14103	-0.051549	10	0.438848	0.742021	HNRNPD
Q16222	-0.0512079	13	0.464557	0.75662	UAP1
Q8TAT6	-0.0510366	16	0.430674	0.739175	NPLOC4
P78347	-0.0505596	7	0.680402	0.870359	GTF2I
P25787	-0.0505448	9	0.529635	0.789289	PSMA2
P06576	-0.0504065	25	0.208498	0.558287	ATP5B
Q15643	-0.0501572	7	0.633018	0.848624	TRIP11
Q92890	-0.0501237	10	0.499255	0.774586	UFD1L
P27824	-0.049728	26	0.376283	0.699034	CANX
P13804	-0.0497099	16	0.328071	0.659932	ETFA
Q9BTU6	-0.0496487	10	0.53543	0.79198	PI4K2A
O75643	-0.0494601	39	0.164566	0.512842	SNRNP200
O15533	-0.0492991	6	0.672021	0.867199	TAPBP
P31150	-0.0489962	17	0.434952	0.741431	GDI1
Q9BYG3	-0.0486901	6	0.794715	0.918318	NIFK
P27695	-0.0485675	14	0.453936	0.749939	APEX1
Q92598	-0.0484978	32	0.225184	0.576103	HSPH1
Q9ULC4	-0.0482266	9	0.57208	0.814214	MCTS1
P42785	-0.048161	7	0.642403	0.851967	PRCP
Q9UKM9	-0.0480087	11	0.528299	0.788799	RALY
Q9NZD2	-0.047877	4	0.752891	0.900221	GLTP
P78318	-0.047869	6	0.654692	0.860104	IGBP1
Q14240	-0.0476265	21	0.411536	0.726391	EIF4A2
Q6P179	-0.0475983	8	0.804791	0.924227	ERAP2
P31949	-0.0475013	7	0.598407	0.82836	S100A11
Q13563	-0.0474112	3	0.784495	0.915341	PKD2
Q8IWB9	-0.0469731	4	0.780352	0.912886	TEX2
Q9BXJ9	-0.0467863	20	0.360465	0.682185	NAA15
Q8WXF1	-0.0464238	11	0.696781	0.876853	PSPC1
Q12797	-0.0462472	21	0.385277	0.707771	ASPH
Q9BWJ5	-0.0459176	4	0.681055	0.870603	SF3B5
P16403	-0.0458628	8	0.832886	0.93625	HIST1H1C
Q92791	-0.045742	6	0.809644	0.927675	LEPREL4
P61803	-0.045724	4	0.663579	0.86257	DAD1
P15121	-0.0456614	21	0.453804	0.749939	AKR1B1
Q13045	-0.0454471	26	0.253408	0.596272	FLII
P14406	-0.0453163	4	0.686503	0.872359	COX7A2
P27694	-0.045152	13	0.612528	0.834999	RPA1
Q15427	-0.0451089	6	0.696926	0.876853	SF3B4
P51149	-0.0450888	16	0.351372	0.675798	RAB7A
P13489	-0.0450865	13	0.579904	0.819766	RNH1
P17813	-0.0449807	4	0.765289	0.905063	ENG
Q13033	-0.0448828	6	0.664591	0.863527	STRN3
P30040	-0.0448225	11	0.458402	0.752254	ERP29
Q9UBV2	-0.0445252	7	0.605801	0.831591	SEL1L
P83111	-0.0445206	9	0.552885	0.800718	LACTB
P04179	-0.0444838	13	0.468035	0.757683	SOD2
Q9H3P7	-0.0442383	14	0.382925	0.705995	ACBD3
Q92973	-0.0441052	19	0.511386	0.779614	TNPO1
P49736	-0.0440409	11	0.509157	0.778389	MCM2
Q96AG4	-0.0438274	15	0.498479	0.774586	LRRC59
Q92841	-0.0437487	25	0.264027	0.605682	DDX17
Q9P2B4	-0.0436664	6	0.820693	0.931096	CTTNBP2NL
O00423	-0.0435258	4	0.726695	0.891895	EML1
P30101	-0.0433683	26	0.290765	0.622319	PDIA3
Q8TCS8	-0.0433634	10	0.617338	0.840095	PNPT1
P63279	-0.0433632	7	0.635802	0.849987	UBE2I
O75964	-0.0432065	7	0.598831	0.828581	ATP5L
Q9BV38	-0.0430894	6	0.721436	0.891304	WDR18
P82979	-0.0430247	6	0.694062	0.876407	SARNP
O75306	-0.0428793	9	0.641911	0.851967	NDUFS2
Q10567	-0.0426711	26	0.391911	0.712427	AP1B1
P62877	-0.0425521	4	0.708898	0.883725	RBX1
Q9UJW0	-0.0424376	6	0.655535	0.860104	DCTN4
P39687	-0.0423493	7	0.635184	0.849986	ANP32A
Q6NZI2	-0.042298	14	0.409645	0.724916	PTRF
P51153	-0.0422863	6	0.649807	0.85639	RAB13
P35268	-0.0422798	5	0.707885	0.883165	RPL22
Q9NSD9	-0.0421107	20	0.322735	0.655027	FARSB
O15357	-0.0417612	6	0.79249	0.91793	INPPL1
O95470	-0.0416748	6	0.731354	0.891895	SGPL1
Q9NVH1	-0.0416696	6	0.788039	0.917427	DNAJC11
P16401	-0.0413055	7	0.654809	0.860104	HIST1H1B
Q9Y2W2	-0.0412496	4	0.850761	0.942581	WBP11
P08237	-0.0411064	18	0.342044	0.666645	PFKM
P05362	-0.0410759	9	0.657887	0.8606	ICAM1
Q9BZQ8	-0.0410601	8	0.611154	0.834215	FAM129A
O75521	-0.0410007	8	0.578431	0.819766	ECI2
P24844	-0.0407542	10	0.724422	0.891612	MYL9
P46782	-0.0407069	11	0.687661	0.872359	RPS5
Q7Z739	-0.0406152	7	0.682382	0.871469	YTHDF3
P46063	-0.0403334	18	0.462078	0.755033	RECQL
P57737	-0.0401918	8	0.604376	0.831116	CORO7
Q969U7	-0.0399106	3	0.838291	0.939528	PSMG2
Q8N6R0	-0.039892	4	0.730893	0.891895	METTL13
Q9NWU2	-0.0396692	3	0.807836	0.926671	GID8
Q9NZ08	-0.0395902	21	0.38663	0.708182	ERAP1
O15427	-0.0393263	8	0.620444	0.841398	SLC16A3
Q07065	-0.0390172	33	0.302851	0.635482	CKAP4
Q01968	-0.0389531	6	0.725883	0.891775	OCRL
Q14728	-0.0385339	4	0.747302	0.900221	MFSD10
P60468	-0.0384506	5	0.748125	0.900221	SEC61B
Q08AF3	-0.0383407	10	0.628208	0.845344	SLFN5
Q7Z478	-0.038308	14	0.568675	0.811622	DHX29
Q15382	-0.0381003	6	0.691344	0.875424	RHEB
Q969N2	-0.0380566	8	0.698649	0.877582	PIGT
Q01813	-0.0379406	21	0.352374	0.676203	PFKP
O43617	-0.0378972	5	0.738938	0.89622	TRAPPC3
Q9H2U2	-0.0377759	11	0.599712	0.829196	PPA2
Q9UBU9	-0.0377163	5	0.788617	0.917709	NXF1
Q9NTJ5	-0.0376702	11	0.602768	0.830048	SACM1L
Q9Y478	-0.0376296	5	0.711199	0.885186	PRKAB1
P04080	-0.0375474	8	0.733444	0.893359	CSTB
O43747	-0.0375424	15	0.474396	0.761936	AP1G1
P63092	-0.0374567	5	0.800162	0.921274	GNAS
Q96S66	-0.0372444	6	0.775276	0.910006	CLCC1
P54727	-0.0372409	12	0.51145	0.779614	RAD23B
P41240	-0.0372102	4	0.825272	0.932982	CSK
Q99614	-0.0371432	5	0.725041	0.891612	TTC1
Q96FZ7	-0.0365494	4	0.782615	0.913829	CHMP6
Q8N6T3	-0.036391	6	0.762509	0.904848	ARFGAP1
Q86XL3	-0.0362747	4	0.82214	0.931826	ANKLE2
Q8N6L1	-0.0358429	3	0.785431	0.915895	KRTCAP2
P50579	-0.0358223	8	0.675778	0.867295	METAP2
P62277	-0.0357464	10	0.58789	0.824713	RPS13
P14209	-0.0356367	6	0.713969	0.886491	CD99
O75718	-0.0351595	11	0.548988	0.800064	CRTAP
Q9H4L5	-0.034935	13	0.568608	0.811622	OSBPL3
Q13325	-0.0349279	8	0.792196	0.91793	IFIT5
P51858	-0.0347749	12	0.609491	0.833761	HDGF
Q86V48	-0.0347217	11	0.626049	0.844781	LUZP1
P22695	-0.0346693	15	0.483554	0.767574	UQCRC2
Q9UHG3	-0.034629	13	0.610636	0.834215	PCYOX1
Q9BUL8	-0.0345084	5	0.728198	0.891895	PDCD10
O00469	-0.0344455	26	0.463662	0.75654	PLOD2
Q9H832	-0.0342719	8	0.655644	0.860104	UBE2Z
O94804	-0.0341202	9	0.675793	0.867295	STK10
Q9UQ03	-0.0341043	6	0.734038	0.893735	CORO2B
Q9BYT8	-0.0340826	6	0.738679	0.89622	NLN
Q15208	-0.0339797	6	0.76195	0.904848	STK38
O76054	-0.0339645	5	0.794958	0.918318	SEC14L2
P50502	-0.03391	11	0.648503	0.856018	ST13
P05141	-0.0337827	16	0.563142	0.80735	SLC25A5
P62316	-0.0337714	7	0.692463	0.876366	SNRPD2
O00629	-0.0337329	9	0.724454	0.891612	KPNA4
P06756	-0.0336239	14	0.576225	0.818255	ITGAV
O43809	-0.0336143	11	0.579053	0.819766	NUDT21
Q99613	-0.0333929	25	0.352215	0.676203	EIF3C
Q96EP5	-0.0332844	4	0.758632	0.902297	DAZAP1
Q9Y265	-0.0332474	20	0.472451	0.761117	RUVBL1
P25398	-0.0332419	9	0.751761	0.900221	RPS12
P23921	-0.0331993	5	0.779294	0.911989	RRM1
Q9UMX5	-0.0328667	4	0.778175	0.911361	NENF
Q7Z434	-0.0328334	16	0.505695	0.776886	MAVS
O14818	-0.03266	14	0.551218	0.800099	PSMA7
Q14108	-0.0325652	11	0.624484	0.84432	SCARB2
P24539	-0.0324979	10	0.612353	0.834999	ATP5F1
O43293	-0.0323716	6	0.76447	0.905063	DAPK3
Q16643	-0.0321075	19	0.475691	0.761936	DBN1
Q9H9H4	-0.0320958	4	0.811146	0.928124	VPS37B
Q8IWA0	-0.0320205	4	0.773736	0.908879	WDR75
Q8N4C8	-0.0319495	9	0.725466	0.891612	MINK1
Q8IUS5	-0.0318887	3	0.831234	0.935736	EPHX4
Q9HAU5	-0.0317606	5	0.751694	0.900221	UPF2
Q8NFH5	-0.031711	3	0.835834	0.938505	NUP35
P07910	-0.0316849	13	0.55065	0.800064	HNRNPC
O15111	-0.0316848	4	0.802557	0.922997	CHUK
P38432	-0.031673	5	0.769696	0.907209	COIL
Q14258	-0.0316335	19	0.527989	0.788799	TRIM25
Q9ULH1	-0.0314615	8	0.792864	0.91793	ASAP1
Q9UIQ6	-0.0314346	23	0.498757	0.774586	LNPEP
Q16539	-0.0313967	4	0.763242	0.904919	MAPK14
Q16698	-0.0310383	11	0.660599	0.861695	DECR1
Q92747	-0.0309859	14	0.586375	0.823598	ARPC1A
Q15067	-0.030862	9	0.739859	0.896666	ACOX1
P46934	-0.0305507	10	0.727567	0.891895	NEDD4
Q8IVF7	-0.0305028	4	0.842874	0.940059	FMNL3
Q13586	-0.0304939	11	0.605216	0.831591	STIM1
P50897	-0.0304243	6	0.844875	0.940617	PPT1
P53004	-0.03041	10	0.657533	0.8606	BLVRA
P04083	-0.0302815	23	0.487172	0.768635	ANXA1
P09496	-0.0302418	7	0.764707	0.905063	CLTA
Q6AI08	-0.0300566	6	0.805312	0.924486	HEATR6
E9PAV3	-0.0299646	7	0.77049	0.907345	NACA
Q02978	-0.0299287	17	0.507795	0.777445	SLC25A11
P31749	-0.029913	3	0.824625	0.932719	AKT1
Q969V3	-0.0297935	18	0.509055	0.778389	NCLN
O15382	-0.0296134	6	0.756479	0.901104	BCAT2
P60228	-0.029595	21	0.453353	0.749767	EIF3E
Q9Y6E2	-0.0294532	10	0.717901	0.889289	BZW2
P04062	-0.0294488	13	0.649514	0.85639	GBA
P12111	-0.0289928	97	0.269921	0.609985	COL6A3
Q02543	-0.0287714	8	0.696183	0.876853	RPL18A
P10599	-0.0284928	8	0.786949	0.916839	TXN
Q02809	-0.0284862	26	0.538342	0.792514	PLOD1
Q6P3W7	-0.0283935	6	0.792695	0.91793	SCYL2
Q99805	-0.0283767	8	0.720971	0.891304	TM9SF2
P60981	-0.0278583	10	0.747478	0.900221	DSTN
P52292	-0.0276782	18	0.632715	0.848624	KPNA2
O75153	-0.0276709	5	0.826193	0.932982	CLUH
O95249	-0.0276638	5	0.840661	0.939679	GOSR1
Q8WUX9	-0.0275802	4	0.815886	0.929984	CHMP7
Q9Y3P9	-0.0275247	9	0.721001	0.891304	RABGAP1
O00161	-0.0274309	7	0.777732	0.911327	SNAP23
P19105	-0.0271057	11	0.700476	0.878116	MYL12A
P62913	-0.0269563	7	0.753199	0.900221	RPL11
P35221	-0.0266622	21	0.643246	0.851967	CTNNA1
P62333	-0.0266246	20	0.507557	0.777445	PSMC6
O75340	-0.0265235	7	0.804141	0.924158	PDCD6
P46776	-0.0265075	8	0.748817	0.900221	RPL27A
Q09328	-0.0262495	7	0.797709	0.919812	MGAT5
Q9H6R4	-0.0261859	7	0.797904	0.919812	NOL6
P11142	-0.0261572	30	0.594966	0.826978	HSPA8
P35637	-0.0260711	10	0.735483	0.893759	FUS
Q14653	-0.0259577	4	0.890793	0.953613	IRF3
P30044	-0.0258026	9	0.727467	0.891895	PRDX5
Q9H330	-0.0253114	4	0.877744	0.950207	TMEM245
Q9P0K7	-0.0248046	22	0.618873	0.841065	RAI14
P41214	-0.024788	3	0.859683	0.942581	EIF2D
Q9HCU5	-0.0247536	4	0.883219	0.950244	PREB
Q9NR31	-0.0240779	9	0.772093	0.907851	SAR1A
Q96I25	-0.0240519	4	0.857796	0.942581	RBM17
Q8WX92	-0.0240393	5	0.810168	0.927675	NELFB
Q16563	-0.0240259	4	0.861903	0.942581	SYPL1
Q92769	-0.0237927	9	0.754257	0.900689	HDAC2
P55036	-0.0236886	7	0.775992	0.910165	PSMD4
O00203	-0.0235579	18	0.667557	0.864736	AP3B1
Q9Y3A6	-0.0234219	4	0.856365	0.942581	TMED5
Q8NBU5	-0.0232352	4	0.873234	0.947945	ATAD1
P54136	-0.0232034	30	0.58921	0.825473	RARS
Q9Y217	-0.0230582	5	0.875236	0.948475	MTMR6
Q7KZF4	-0.0227453	41	0.517602	0.784033	SND1
P49720	-0.0227416	10	0.757734	0.901571	PSMB3
P51610	-0.0227184	11	0.788867	0.917709	HCFC1
Q9Y4R8	-0.0225699	3	0.892149	0.953613	TELO2
O75381	-0.0225177	7	0.817995	0.929984	PEX14
P33240	-0.0221543	8	0.826428	0.932982	CSTF2
P60510	-0.0220453	6	0.8388	0.939528	PPP4C
Q9BRR6	-0.0214103	12	0.722735	0.891401	ADPGK
O00571	-0.0214082	30	0.577357	0.819121	DDX3X
Q13907	-0.0211433	8	0.79257	0.91793	IDI1
P28838	-0.0210801	20	0.635131	0.849986	LAP3
O60841	-0.0210431	23	0.735336	0.893759	EIF5B
Q8TC12	-0.0209627	5	0.862265	0.942581	RDH11
O00566	-0.0207812	5	0.849632	0.942581	MPHOSPH10
P55084	-0.0204253	26	0.62801	0.845344	HADHB
P17980	-0.0203427	19	0.650155	0.856488	PSMC3
Q9NUL5	-0.0202095	4	0.900915	0.958436	C19orf66
P11177	-0.0199889	15	0.686112	0.872359	PDHB
O00499	-0.0199376	3	0.882197	0.950244	BIN1
Q9NR19	-0.0198353	6	0.852698	0.942581	ACSS2
Q9H078	-0.0197886	4	0.914197	0.963429	CLPB
Q92620	-0.019775	7	0.863998	0.942581	DHX38
P26447	-0.0197742	5	0.893273	0.954213	S100A4
P61006	-0.0193204	10	0.773227	0.908621	RAB8A
P53999	-0.0192007	6	0.837708	0.939312	SUB1
Q8NFJ5	-0.0190882	5	0.859933	0.942581	GPRC5A
Q13228	-0.0188908	6	0.914858	0.963429	SELENBP1
O75531	-0.0188586	4	0.874807	0.948339	BANF1
P62888	-0.0187009	7	0.880879	0.950244	RPL30
P61970	-0.0184977	7	0.844073	0.940393	NUTF2
Q15811	-0.0184908	6	0.851178	0.942581	ITSN1
Q99623	-0.0184853	15	0.705441	0.880976	PHB2
Q05519	-0.018462	5	0.878483	0.950244	SRSF11
Q96EE3	-0.0184285	5	0.898714	0.958017	SEH1L
P20936	-0.0183992	15	0.789822	0.91793	RASA1
P28370	-0.018361	13	0.776517	0.91044	SMARCA1
P62280	-0.0183444	11	0.751808	0.900221	RPS11
Q9Y277	-0.0182622	7	0.842657	0.940059	VDAC3
Q5EBL4	-0.0180957	4	0.893319	0.954213	RILPL1
Q9Y570	-0.0180151	9	0.828752	0.934827	PPME1
Q15006	-0.0178958	6	0.871216	0.94674	EMC2
O95674	-0.0178342	6	0.880798	0.950244	CDS2
Q5T8P6	-0.0178072	5	0.863378	0.942581	RBM26
P08243	-0.0177917	9	0.794227	0.918151	ASNS
P84103	-0.0174248	6	0.849199	0.942581	SRSF3
O76071	-0.0171444	4	0.883016	0.950244	CIAO1
Q9BUB7	-0.0170348	5	0.909899	0.963215	TMEM70
P49903	-0.016671	8	0.83254	0.936197	SEPHS1
Q99442	-0.0166036	5	0.912506	0.963429	SEC62
Q9UN37	-0.016159	7	0.854436	0.942581	VPS4A
P50570	-0.0160398	22	0.753331	0.900221	DNM2
Q9Y5K6	-0.0160162	9	0.846014	0.941295	CD2AP
P02786	-0.0159841	25	0.674426	0.867199	TFRC
P52907	-0.0159477	12	0.798598	0.919812	CAPZA1
Q5JRX3	-0.0158889	22	0.781263	0.91327	PITRM1
Q13347	-0.0157292	12	0.793323	0.918122	EIF3I
P68104	-0.0156733	26	0.72424	0.891612	EEF1A1
Q9NX58	-0.0156543	7	0.885829	0.95075	LYAR
P28749	-0.0156262	3	0.907151	0.962754	RBL1
Q9NVD7	-0.0155238	12	0.823468	0.932352	PARVA
P20073	-0.0153352	11	0.84278	0.940059	ANXA7
Q969X5	-0.0149348	10	0.846176	0.941295	ERGIC1
O75116	-0.0147816	15	0.774638	0.909598	ROCK2
O43252	-0.0147815	12	0.815453	0.929984	PAPSS1
P40227	-0.0142424	22	0.731166	0.891895	CCT6A
P05783	-0.0140994	10	0.898028	0.957611	KRT18
Q96IJ6	-0.0140366	11	0.823817	0.93241	GMPPA
Q01082	-0.0139938	78	0.600069	0.829196	SPTBN1
P49959	-0.0139747	9	0.880164	0.950244	MRE11A
P61289	-0.0138728	11	0.831091	0.935736	PSME3
A6NDG6	-0.0138127	6	0.883198	0.950244	PGP
Q13263	-0.013509	19	0.791549	0.91793	TRIM28
Q9P258	-0.0134716	7	0.889318	0.953515	RCC2
Q9NV88	-0.0132525	4	0.93876	0.972502	INTS9
P62081	-0.0132426	12	0.810193	0.927675	RPS7
Q14137	-0.0131555	9	0.8909	0.953613	BOP1
P20340	-0.0131005	8	0.87152	0.94674	RAB6A
Q7Z3J2	-0.0130598	9	0.88227	0.950244	C16orf62
Q15021	-0.0127527	13	0.876205	0.949197	NCAPD2
P32119	-0.0126636	14	0.844611	0.940617	PRDX2
P55735	-0.0126474	12	0.871288	0.94674	SEC13
Q15813	-0.012625	12	0.884323	0.950435	TBCE
Q5TC84	-0.0124893	3	0.955676	0.977003	OGFRL1
P49257	-0.0124757	14	0.833312	0.936393	LMAN1
P29317	-0.0124568	19	0.781727	0.913472	EPHA2
Q9Y4Z0	-0.0120876	5	0.91832	0.964535	LSM4
Q6NYC8	-0.011879	13	0.864083	0.942581	PPP1R18
P62854	-0.0116852	4	0.911888	0.963215	RPS26
Q13442	-0.0116594	8	0.915595	0.963601	PDAP1
P46379	-0.0116533	9	0.873872	0.948309	BAG6
O75503	-0.0116423	4	0.950195	0.976555	CLN5
O60879	-0.0115074	3	0.951001	0.976555	DIAPH2
Q9UBI6	-0.0113022	6	0.909916	0.963215	GNG12
P26641	-0.0111893	25	0.766858	0.905966	EEF1G
O00410	-0.0109508	32	0.744856	0.899568	IPO5
O15305	-0.010927	8	0.885363	0.950575	PMM2
Q06210	-0.0108268	30	0.760605	0.9043	GFPT1
Q15459	-0.0108178	22	0.844045	0.940393	SF3A1
P57088	-0.0108086	8	0.905834	0.961682	TMEM33
P13010	-0.0108007	33	0.755412	0.900689	XRCC5
Q02878	-0.0106484	13	0.849242	0.942581	RPL6
P08473	-0.0105991	19	0.812491	0.929323	MME
Q99460	-0.0105086	29	0.751009	0.900221	PSMD1
O75312	-0.010493	8	0.925141	0.967725	ZPR1
P52597	-0.0104756	10	0.881687	0.950244	HNRNPF
P14625	-0.010282	47	0.734821	0.893759	HSP90B1
Q13492	-0.0101063	12	0.85544	0.942581	PICALM
Q9H857	-0.00983191	7	0.929419	0.968831	NT5DC2
P41223	-0.00975304	3	0.940811	0.973745	BUD31
Q9P0J7	-0.00890529	4	0.961293	0.980375	KCMF1
Q9BVK6	-0.00854543	8	0.914457	0.963429	TMED9
P04843	-0.00852119	29	0.828936	0.934827	RPN1
P13667	-0.00842094	34	0.818619	0.929984	PDIA4
Q9HAB8	-0.00841217	6	0.947909	0.976555	PPCS
P62899	-0.00830652	6	0.925422	0.967725	RPL31
P38606	-0.00806747	19	0.855331	0.942581	ATP6V1A
Q9H0A0	-0.00794265	11	0.913811	0.963429	NAT10
Q9UHQ4	-0.00784437	8	0.95027	0.976555	BCAP29
P42167	-0.00775317	12	0.916724	0.964099	TMPO
P35611	-0.00746955	12	0.902799	0.960085	ADD1
P61077	-0.00745409	3	0.954657	0.977003	UBE2D3
P23246	-0.00740501	25	0.878736	0.950244	SFPQ
Q9Y6D6	-0.00717637	10	0.952293	0.976555	ARFGEF1
Q9Y6E0	-0.00709333	10	0.924757	0.967725	STK24
P62942	-0.00698855	9	0.922929	0.967725	FKBP1A
Q96RS6	-0.00697475	11	0.917344	0.964426	NUDCD1
P27797	-0.00689676	23	0.879533	0.950244	CALR
P48426	-0.00687342	7	0.951037	0.976555	PIP4K2A
Q6P2Q9	-0.00673537	55	0.855869	0.942581	PRPF8
Q9BXP5	-0.00672074	12	0.929804	0.968831	SRRT
P49755	-0.00671867	7	0.935931	0.971261	TMED10
P11047	-0.00656546	31	0.850907	0.942581	LAMC1
Q9BWD1	-0.00654863	11	0.932021	0.96972	ACAT2
P11498	-0.00649671	9	0.942017	0.974028	PC
Q9Y3A5	-0.00641963	8	0.93233	0.96972	SBDS
Q8TC07	-0.00628827	4	0.968833	0.984516	TBC1D15
P07686	-0.0061883	17	0.896038	0.956466	HEXB
P78527	-0.00616665	107	0.82313	0.932305	PRKDC
P24752	-0.00611004	15	0.909962	0.963215	ACAT1
P09874	-0.00573217	28	0.872656	0.947646	PARP1
P31942	-0.00570614	11	0.923526	0.967725	HNRNPH3
Q9BS26	-0.00564496	17	0.911079	0.963215	ERP44
P42765	-0.00540616	9	0.955805	0.977003	ACAA2
P49748	-0.0052901	20	0.924573	0.967725	ACADVL
Q96JJ3	-0.0051752	12	0.951363	0.976555	ELMO2
Q9Y5K5	-0.00514313	7	0.956183	0.977071	UCHL5
Q8N684	-0.00501097	8	0.948109	0.976555	CPSF7
Q8N0U8	-0.00494349	5	0.968	0.984333	VKORC1L1
Q96TA1	-0.00488429	27	0.900942	0.958436	FAM129B
O95168	-0.00476346	5	0.972479	0.986543	NDUFB4
Q9Y4L1	-0.00468226	30	0.900057	0.958436	HYOU1
Q01844	-0.00463724	8	0.955292	0.977003	EWSR1
O75351	-0.00462011	12	0.938292	0.972502	VPS4B
Q9UNL2	-0.00431316	3	0.976475	0.988141	SSR3
Q03519	-0.00427477	8	0.964692	0.982285	TAP2
P37802	-0.00423374	15	0.935317	0.970945	TAGLN2
P21796	-0.00423253	18	0.942327	0.974028	VDAC1
Q96AC1	-0.00408247	16	0.949112	0.976555	FERMT2
Q9BUF5	-0.00370494	25	0.933714	0.96972	TUBB6
P22570	-0.0035963	18	0.949992	0.976555	FDXR
P46977	-0.00359526	15	0.938603	0.972502	STT3A
Q14257	-0.00357092	11	0.958732	0.979037	RCN2
Q12996	-0.00352747	9	0.973832	0.986543	CSTF3
Q15642	-0.00352055	7	0.975572	0.987865	TRIP10
P78330	-0.00326768	4	0.982249	0.990147	PSPH
Q9UK41	-0.00318302	4	0.977585	0.988347	VPS28
O75822	-0.00315112	8	0.968813	0.984516	EIF3J
P62258	-0.00305941	17	0.943865	0.974975	YWHAE
O75157	-0.00296806	4	0.98452	0.990268	TSC22D2
Q8NB16	-0.00282293	4	0.984581	0.990268	MLKL
P45877	-0.00265929	5	0.981165	0.989692	PPIC
P0DPI2	-0.00249514	9	0.979433	0.989112	NA
P35610	-0.00240698	6	0.985155	0.99031	SOAT1
Q6P5R6	-0.00187902	5	0.98557	0.99031	RPL22L1
Q02218	-0.00180487	32	0.961028	0.980375	OGDH
P60709	-0.00167363	25	0.987619	0.99205	ACTB
Q13085	-0.00155982	31	0.970841	0.985622	ACACA
P55145	-0.00126761	8	0.989099	0.992265	MANF
Q14247	-0.00123755	18	0.978509	0.988922	CTTN
P48960	-0.00117884	5	0.993163	0.995352	CD97
O95340	-0.001051	21	0.983702	0.990268	PAPSS2
O00505	-0.000977068	9	0.988801	0.992265	KPNA3
Q13867	-0.000767072	6	0.993446	0.995352	BLMH
Q92878	-0.000720026	11	0.992466	0.995005	RAD50
Q14839	-0.000602694	15	0.990897	0.993751	CHD4
Q9UNF1	-0.000338789	7	0.997415	0.998689	MAGED2
P46783	-6.73914e-05	7	0.99939	0.999896	RPS10
Q9H7Z7	-6.61979e-05	12	0.999225	0.999896	PTGES2
P04040	-6.67435e-06	16	0.999896	0.999896	CAT
Q13308	3.63448e-05	7	0.999851	0.999896	PTK7
Q9NZL9	0.000234545	11	0.996758	0.998351	MAT2B
P27105	0.00122189	11	0.983992	0.990268	STOM
P43243	0.00140263	23	0.973669	0.986543	MATR3
Q13435	0.00152963	24	0.977625	0.988347	SF3B2
Q9NZ32	0.00171467	8	0.983905	0.990268	ACTR10
Q32MZ4	0.00173706	18	0.967851	0.984333	LRRFIP1
P84077	0.00176768	10	0.97923	0.989112	ARF1
Q9Y617	0.00182677	13	0.973951	0.986543	PSAT1
Q2TAL8	0.00183506	4	0.987965	0.99208	QRICH1
Q9GZL7	0.00199383	7	0.983148	0.990268	WDR12
Q96CS3	0.00211628	13	0.97002	0.985108	FAF2
P18124	0.00216087	18	0.960995	0.980375	RPL7
Q8WWI1	0.00219323	37	0.947015	0.976555	LMO7
Q92575	0.0023066	7	0.98171	0.989923	UBXN4
Q8N1I0	0.00231211	6	0.985351	0.99031	DOCK4
Q9BSJ8	0.00232084	31	0.947929	0.976555	ESYT1
P07339	0.00239581	12	0.966443	0.983387	CTSD
Q9BVL2	0.00247534	6	0.981066	0.989692	NUPL1
P11940	0.0024958	26	0.954646	0.977003	PABPC1
O95782	0.00254625	36	0.937903	0.972502	AP2A1
O00231	0.00271781	21	0.946693	0.976555	PSMD11
P00558	0.00281094	29	0.95048	0.976555	PGK1
Q5BJH7	0.00291171	5	0.984001	0.990268	YIF1B
P07947	0.00294582	5	0.980381	0.989538	YES1
Q08J23	0.00303857	17	0.949873	0.976555	NSUN2
Q9H8S9	0.00321469	4	0.988318	0.992117	MOB1A
O15372	0.00326436	12	0.955252	0.977003	EIF3H
P50914	0.00335999	7	0.969123	0.984516	RPL14
P09972	0.00338543	8	0.977098	0.988347	ALDOC
P09651	0.00361416	15	0.946811	0.976555	HNRNPA1
Q9NYU2	0.00369556	38	0.924422	0.967725	UGGT1
O95456	0.00376228	5	0.976413	0.988141	PSMG1
Q12788	0.00378868	5	0.973221	0.986543	TBL3
Q9HD15	0.00382309	5	0.97172	0.986195	SRA1
Q00610	0.00390633	86	0.883842	0.950244	CLTC
Q13740	0.00392774	13	0.94213	0.974028	ALCAM
P62256	0.00413787	4	0.979644	0.989112	UBE2H
O43795	0.00420087	25	0.933828	0.96972	MYO1B
Q9Y3Z3	0.00421467	6	0.973898	0.986543	SAMHD1
P54577	0.0043188	24	0.922494	0.967725	YARS
Q6P996	0.00448289	8	0.962005	0.980782	PDXDC1
O43399	0.00460282	13	0.932706	0.96972	TPD52L2
O76094	0.0046205	19	0.927716	0.968508	SRP72
Q7Z3B4	0.00462165	7	0.965046	0.982285	NUP54
O94826	0.00462776	15	0.923218	0.967725	TOMM70A
Q9NZI8	0.00489331	17	0.915944	0.963601	IGF2BP1
P61019	0.0049275	13	0.927352	0.96845	RAB2A
Q9UQ80	0.00497789	19	0.912866	0.963429	PA2G4
Q4G0F5	0.0050405	7	0.962498	0.980966	VPS26B
P78344	0.00508377	22	0.930189	0.968831	EIF4G2
P10809	0.00513403	43	0.892096	0.953613	HSPD1
O60493	0.00524235	9	0.952319	0.976555	SNX3
P53621	0.00527928	52	0.883668	0.950244	COPA
P04075	0.00527995	25	0.892044	0.953613	ALDOA
P43307	0.00531118	6	0.959167	0.979162	SSR1
Q8IWV8	0.00563976	3	0.964341	0.982285	UBR2
Q16706	0.00574518	27	0.905694	0.961682	MAN2A1
Q9H0D6	0.00584784	10	0.942066	0.974028	XRN2
Q63ZY3	0.00594271	8	0.952561	0.976555	KANK2
P12956	0.00603106	27	0.861495	0.942581	XRCC6
P48047	0.00614895	10	0.933677	0.96972	ATP5O
Q9UKV3	0.0061561	9	0.938989	0.972502	ACIN1
Q9BR76	0.00627766	10	0.921995	0.967725	CORO1B
P13987	0.00632385	6	0.964788	0.982285	CD59
P62750	0.00645696	8	0.930143	0.968831	RPL23A
Q8WUM0	0.00659348	11	0.928607	0.968713	NUP133
O75367	0.00694819	12	0.909342	0.963215	H2AFY
P26599	0.00698038	20	0.882581	0.950244	PTBP1
O75475	0.00699928	9	0.943651	0.974975	PSIP1
Q9P0S3	0.00703134	4	0.956553	0.977131	ORMDL1
Q9UBE0	0.00718733	14	0.888086	0.952846	SAE1
O43670	0.00729291	5	0.940172	0.973406	ZNF207
P62917	0.00764279	13	0.914312	0.963429	RPL8
P13674	0.0076796	20	0.874273	0.948339	P4HA1
Q9HCC0	0.00778125	9	0.938769	0.972502	MCCC2
P15927	0.00788249	5	0.954791	0.977003	RPA2
Q6NUK4	0.00789389	3	0.952145	0.976555	REEP3
Q9NR56	0.00802538	4	0.95315	0.976838	MBNL1
Q96FW1	0.00805623	10	0.908206	0.962895	OTUB1
P54578	0.0080859	21	0.855598	0.942581	USP14
O43432	0.00810711	17	0.900285	0.958436	EIF4G3
Q8WWY3	0.00810799	9	0.946326	0.976555	PRPF31
Q9ULV4	0.00816116	16	0.860666	0.942581	CORO1C
Q9UGP8	0.00833314	10	0.911235	0.963215	SEC63
Q9UBT2	0.00837721	18	0.861518	0.942581	UBA2
P08571	0.00848718	3	0.948748	0.976555	CD14
Q4KMQ2	0.00869291	3	0.947823	0.976555	ANO6
O43583	0.00880749	5	0.931791	0.96972	DENR
P50990	0.00889559	29	0.815505	0.929984	CCT8
P99999	0.00893112	8	0.926918	0.96832	CYCS
Q9Y678	0.00901371	34	0.822409	0.931826	COPG1
P15144	0.00910045	46	0.766315	0.905934	ANPEP
P50454	0.00913781	24	0.817033	0.929984	SERPINH1
Q9UHX1	0.00915313	14	0.866835	0.943512	PUF60
O94925	0.00918437	20	0.852839	0.942581	GLS
P08579	0.00923987	7	0.923605	0.967725	SNRPB2
P10253	0.0092607	13	0.8546	0.942581	GAA
Q6UVY6	0.00932449	6	0.925309	0.967725	MOXD1
Q9NZN8	0.00955418	6	0.933512	0.96972	CNOT2
Q13813	0.0099147	84	0.700021	0.877898	SPTAN1
Q9NNW5	0.010124	5	0.954481	0.977003	WDR6
P52888	0.0101542	9	0.914083	0.963429	THOP1
Q15019	0.0101939	16	0.841143	0.939794	2002-09-01
P49585	0.0102157	8	0.915914	0.963601	PCYT1A
Q8IVL6	0.0102333	13	0.879999	0.950244	LEPREL2
Q9H2J4	0.0104867	4	0.926687	0.96832	PDCL3
P35232	0.0107075	19	0.818621	0.929984	PHB
P15586	0.0109855	12	0.863745	0.942581	GNS
Q9UBF2	0.0110547	10	0.899272	0.958286	COPG2
P22626	0.0110617	20	0.813034	0.929466	HNRNPA2B1
P00505	0.0111668	17	0.843524	0.940393	GOT2
Q9UBS4	0.0112889	10	0.861324	0.942581	DNAJB11
P35606	0.0117803	31	0.752906	0.900221	COPB2
P63173	0.0120269	7	0.904578	0.960999	RPL38
Q96S52	0.0120849	9	0.876579	0.949274	PIGS
Q9GZT8	0.0120888	5	0.922861	0.967725	NIF3L1
O95757	0.0121609	11	0.911218	0.963215	HSPA4L
Q16629	0.0121733	7	0.890878	0.953613	SRSF7
Q15293	0.0122146	13	0.81777	0.929984	RCN1
Q13418	0.0123565	15	0.809159	0.927543	ILK
Q709C8	0.012385	6	0.928695	0.968713	VPS13C
Q08431	0.0124903	3	0.914774	0.963429	MFGE8
Q14684	0.0125139	7	0.91836	0.964535	RRP1B
P56385	0.0125399	4	0.931639	0.96972	ATP5I
Q96N67	0.0125678	17	0.840486	0.939679	DOCK7
P08294	0.0128003	6	0.952219	0.976555	SOD3
P34932	0.0129748	37	0.73006	0.891895	HSPA4
P63000	0.0130199	9	0.865018	0.942617	RAC1
P54819	0.0131857	10	0.859549	0.942581	AK2
P47755	0.0132724	13	0.821704	0.9317	CAPZA2
Q9Y2A7	0.0133716	21	0.798223	0.919812	NCKAP1
P13798	0.013511	9	0.867043	0.943512	APEH
Q06323	0.013533	15	0.817491	0.929984	PSME1
O75534	0.0136083	18	0.824685	0.932719	CSDE1
P56537	0.0137212	11	0.826704	0.932982	EIF6
O15127	0.0137938	4	0.907521	0.962821	SCAMP2
Q5BKZ1	0.0138526	6	0.911721	0.963215	ZNF326
P15151	0.0138687	5	0.925929	0.967932	PVR
Q9H089	0.0142084	3	0.92884	0.968713	LSG1
O15511	0.0142916	7	0.86457	0.942617	ARPC5
Q9Y383	0.0144726	8	0.864772	0.942617	LUC7L2
P26583	0.014576	8	0.862067	0.942581	HMGB2
Q93009	0.0145856	17	0.781022	0.91327	USP7
P46459	0.0146202	32	0.646854	0.855015	NSF
P23434	0.0146902	3	0.91837	0.964535	GCSH
Q8TF05	0.0148462	9	0.832523	0.936197	PPP4R1
P60900	0.0150411	13	0.79182	0.91793	PSMA6
Q16543	0.0150851	7	0.871197	0.94674	CDC37
P07954	0.0151608	15	0.745181	0.899614	FH
P24928	0.0152262	5	0.903743	0.960763	POLR2A
Q92692	0.0152738	5	0.908102	0.962895	PVRL2
P47756	0.0152849	17	0.769057	0.907123	CAPZB
O43242	0.015318	25	0.672965	0.867199	PSMD3
P21589	0.0153515	24	0.69695	0.876853	NT5E
Q9BXB4	0.0153697	5	0.910681	0.963215	OSBPL11
Q14696	0.0154731	7	0.853369	0.942581	MESDC2
Q99426	0.0155493	5	0.882886	0.950244	TBCB
Q99584	0.0156023	7	0.858515	0.942581	S100A13
O60551	0.0156099	8	0.890136	0.953613	NMT2
Q92947	0.015718	4	0.904292	0.960999	GCDH
Q66K74	0.0157629	10	0.832072	0.936197	MAP1S
O15143	0.0157835	15	0.794206	0.918151	ARPC1B
Q03001	0.0157846	72	0.673224	0.867199	DST
P22102	0.0161253	31	0.643461	0.851967	GART
P36542	0.0162355	8	0.839915	0.939679	ATP5C1
P07355	0.0162612	31	0.663297	0.86257	ANXA2
O00267	0.0162945	8	0.848598	0.942581	SUPT5H
O43847	0.0164068	25	0.717761	0.889289	NRD1
Q9P253	0.0164254	10	0.819278	0.930296	VPS18
P53597	0.0165227	7	0.893935	0.954546	SUCLG1
P59998	0.0165227	11	0.814098	0.929466	ARPC4
P61158	0.0166431	20	0.74299	0.8987	ACTR3
Q9H0A8	0.0166586	4	0.897564	0.957442	COMMD4
Q8WWM7	0.0166662	18	0.752963	0.900221	ATXN2L
Q13242	0.0168969	10	0.813489	0.929466	SRSF9
O15126	0.0168989	6	0.871416	0.94674	SCAMP1
P61201	0.0170173	13	0.786429	0.916575	COPS2
P24666	0.0170398	6	0.897284	0.957442	ACP1
P62318	0.0170727	6	0.860434	0.942581	SNRPD3
O00151	0.017077	19	0.755255	0.900689	PDLIM1
Q9Y6M1	0.0171136	18	0.796686	0.919298	IGF2BP2
Q86SQ0	0.0171491	6	0.861394	0.942581	PHLDB2
Q9UMX0	0.0174751	13	0.790631	0.91793	UBQLN1
P49902	0.0177398	11	0.802837	0.922997	NT5C2
Q9NRY5	0.0177596	4	0.863715	0.942581	FAM114A2
Q6ZS17	0.0178437	4	0.911803	0.963215	FAM65A
O95433	0.0178723	11	0.792269	0.91793	AHSA1
P36543	0.017893	7	0.891978	0.953613	ATP6V1E1
P30622	0.0179507	11	0.763566	0.904919	CLIP1
P26196	0.0179558	15	0.724672	0.891612	DDX6
Q96KP1	0.0180745	9	0.846816	0.941441	EXOC2
Q9HAV7	0.0181239	6	0.861383	0.942581	GRPEL1
Q9BTE6	0.0181284	7	0.854873	0.942581	AARSD1
P48681	0.0182042	57	0.711977	0.885451	NES
Q96BH1	0.0182501	3	0.885295	0.950575	RNF25
P16278	0.0184596	11	0.798362	0.919812	GLB1
P62241	0.0185395	12	0.770284	0.907345	RPS8
P21333	0.0185689	128	0.481237	0.766359	FLNA
Q00341	0.0185741	40	0.534688	0.79198	HDLBP
P10412	0.0189924	7	0.83609	0.938505	HIST1H1E
Q9HB90	0.0190085	6	0.855902	0.942581	RRAGC
Q15393	0.019333	26	0.60598	0.831591	SF3B3
Q96JJ7	0.0193704	16	0.747638	0.900221	TMX3
Q9Y6C9	0.0194691	12	0.755947	0.900813	MTCH2
P09543	0.0194941	14	0.767867	0.90606	CNP
P46778	0.0199261	8	0.787386	0.917008	RPL21
P84098	0.0199549	8	0.808102	0.926671	RPL19
Q9BTY7	0.0200026	4	0.850465	0.942581	HGH1
P61009	0.0201283	5	0.865421	0.942728	SPCS3
P68371	0.0201709	25	0.583844	0.822527	TUBB4B
P62910	0.0202074	8	0.813844	0.929466	RPL32
P09012	0.0202168	9	0.816511	0.929984	SNRPA
Q7L7X3	0.0205311	4	0.879737	0.950244	TAOK1
Q9UJS0	0.0207573	9	0.841437	0.939794	SLC25A13
P25325	0.0208155	6	0.846385	0.941295	MPST
Q8NDI1	0.0209204	5	0.900803	0.958436	EHBP1
P17301	0.0209828	29	0.584652	0.822527	ITGA2
Q9UBP6	0.0210961	4	0.866693	0.943512	METTL1
P49419	0.0212163	17	0.659818	0.861613	ALDH7A1
P40926	0.0212759	17	0.721518	0.891304	MDH2
Q9Y5K8	0.0213204	4	0.855228	0.942581	ATP6V1D
Q9UL25	0.0213213	7	0.851228	0.942581	RAB21
O14617	0.0213269	18	0.73167	0.891895	AP3D1
P51692	0.0213355	4	0.836705	0.938523	STAT5B
Q86SZ2	0.0213588	4	0.857678	0.942581	TRAPPC6B
Q14152	0.0215209	43	0.574302	0.817006	EIF3A
P41252	0.0216152	43	0.533461	0.79198	IARS
Q9H223	0.0216694	19	0.692883	0.876366	EHD4
O96005	0.0217246	8	0.804671	0.924227	CLPTM1
Q01105	0.0217295	10	0.793643	0.918151	SET
P04844	0.0217753	23	0.643175	0.851967	RPN2
Q86TB9	0.0217787	6	0.829837	0.935056	PATL1
Q14978	0.0218209	7	0.813916	0.929466	NOLC1
P68400	0.0218984	13	0.713251	0.88601	CSNK2A1
Q32P28	0.0219358	15	0.719076	0.890042	LEPRE1
Q7Z5R6	0.0220671	7	0.840734	0.939679	APBB1IP
Q15005	0.0222157	8	0.771585	0.907851	SPCS2
P18206	0.0223143	51	0.525627	0.787811	VCL
P13073	0.0223177	7	0.792832	0.91793	COX4I1
Q9Y2C4	0.0225719	4	0.85636	0.942581	EXOG
Q96DB5	0.0227918	11	0.730213	0.891895	RMDN1
P63098	0.0228496	4	0.839636	0.939679	PPP3R1
Q2TAA5	0.0228598	3	0.891864	0.953613	ALG11
Q9H2G2	0.0229873	14	0.703858	0.880595	SLK
Q16718	0.0230591	5	0.880556	0.950244	NDUFA5
O15371	0.0230777	16	0.628587	0.845371	EIF3D
Q16531	0.0232246	33	0.489094	0.770648	DDB1
Q9NP79	0.0234091	7	0.820234	0.931044	VTA1
Q9NR30	0.023725	19	0.747296	0.900221	DDX21
O95140	0.0237379	3	0.883674	0.950244	MFN2
P30520	0.0238322	11	0.703226	0.880507	ADSS
Q9NYL9	0.0239343	10	0.702262	0.879652	TMOD3
P63172	0.0239474	4	0.863586	0.942581	DYNLT1
P39748	0.0239746	9	0.7415	0.897304	FEN1
Q5T4S7	0.024025	55	0.395639	0.713966	UBR4
Q86XP3	0.0240443	13	0.734384	0.893759	DDX42
P52209	0.0240585	23	0.595048	0.826978	PGD
Q9Y394	0.0240614	10	0.816228	0.929984	DHRS7
C4AMC7	0.0240749	5	0.889112	0.953515	WASH3P
Q14974	0.0242127	31	0.596935	0.828166	KPNB1
Q9BYC5	0.0243073	4	0.835779	0.938505	FUT8
Q00839	0.0243646	30	0.65708	0.8606	HNRNPU
Q12907	0.0244014	12	0.6912	0.875424	LMAN2
Q13636	0.024462	6	0.874808	0.948339	RAB31
Q99714	0.0245401	15	0.651856	0.858369	HSD17B10
P37235	0.0245444	15	0.662288	0.861964	HPCAL1
Q9UKY7	0.0245524	12	0.678263	0.869468	CDV3
Q96KG9	0.0246164	7	0.783253	0.914233	SCYL1
P11413	0.0246966	32	0.547493	0.799554	G6PD
P20700	0.0249179	18	0.595301	0.826978	LMNB1
Q96DG6	0.024926	9	0.825671	0.932982	CMBL
P07942	0.0250508	33	0.584566	0.822527	LAMB1
P30533	0.025081	10	0.739878	0.896666	LRPAP1
Q15042	0.0252722	11	0.66682	0.864736	RAB3GAP1
P06748	0.0253959	11	0.686362	0.872359	NPM1
Q9BSH4	0.0254168	4	0.836527	0.938523	TACO1
Q14444	0.0255331	14	0.669136	0.865486	CAPRIN1
Q9NWH9	0.0256231	5	0.860867	0.942581	SLTM
O95373	0.0256283	26	0.535332	0.79198	IPO7
Q15738	0.0256799	9	0.713274	0.88601	NSDHL
P21281	0.0257618	17	0.594448	0.826978	ATP6V1B2
Q13561	0.0258943	15	0.63592	0.849987	DCTN2
Q99627	0.0259802	5	0.792489	0.91793	COPS8
Q9NP61	0.0259831	7	0.842015	0.940059	ARFGAP3
Q14764	0.0261158	43	0.38634	0.708182	MVP
Q9Y6I3	0.0261644	9	0.724627	0.891612	EPN1
P12814	0.0262353	59	0.363113	0.685348	ACTN1
P54802	0.0262877	7	0.817838	0.929984	NAGLU
Q9BQG0	0.0263047	28	0.659052	0.86097	MYBBP1A
Q96AQ6	0.0264613	8	0.724029	0.891612	PBXIP1
P25788	0.026476	9	0.728386	0.891895	PSMA3
Q86X55	0.0264993	7	0.770693	0.907345	CARM1
O60506	0.0265778	25	0.658651	0.860806	SYNCRIP
P36405	0.0266921	5	0.795592	0.918374	ARL3
P11802	0.026776	6	0.863454	0.942581	CDK4
P38919	0.0270051	18	0.543961	0.796236	EIF4A3
P53367	0.0270419	9	0.729711	0.891895	ARFIP1
Q9NTX5	0.0271282	9	0.769709	0.907209	ECHDC1
Q9BVA1	0.0272817	26	0.506129	0.777171	TUBB2B
Q13464	0.0273838	11	0.743879	0.89908	ROCK1
Q6ZXV5	0.0275075	9	0.695308	0.876546	TMTC3
Q15031	0.0276538	4	0.8593	0.942581	LARS2
Q641Q2	0.0276932	10	0.749987	0.900221	FAM21A
Q8NEU8	0.027698	16	0.667591	0.864736	APPL2
P36776	0.0277239	13	0.669415	0.86549	LONP1
Q8N3C0	0.0277622	26	0.671022	0.866495	ASCC3
O95861	0.0277868	8	0.753428	0.900221	BPNT1
Q9P2J5	0.027799	30	0.534457	0.79198	LARS
Q0VDF9	0.0280277	4	0.840617	0.939679	HSPA14
Q9Y281	0.0280439	12	0.635998	0.849987	CFL2
Q15075	0.028072	35	0.619393	0.841065	EEA1
Q92945	0.0281777	19	0.558668	0.803518	KHSRP
P14735	0.028205	12	0.693236	0.876366	IDE
Q96EM0	0.0283426	5	0.885224	0.950575	L3HYPDH
Q99720	0.0284033	6	0.810458	0.927675	SIGMAR1
O60443	0.0286326	6	0.830034	0.935056	DFNA5
Q15046	0.028775	18	0.562616	0.806974	KARS
O14662	0.0288817	4	0.785554	0.915895	STX16
P06400	0.0289396	3	0.838723	0.939528	RB1
Q9Y2D4	0.0291285	4	0.801945	0.922771	EXOC6B
Q5GLZ8	0.0291428	29	0.508305	0.777846	HERC4
P38117	0.0293465	13	0.679058	0.869468	ETFB
Q9H939	0.0293779	6	0.795544	0.918374	PSTPIP2
Q9P2E9	0.029378	46	0.479415	0.765404	RRBP1
P05091	0.0293916	11	0.668882	0.865486	ALDH2
Q12972	0.0294319	7	0.754785	0.900689	PPP1R8
Q96AY3	0.0297005	21	0.526739	0.788348	FKBP10
Q8N4V1	0.0297384	5	0.849767	0.942581	MMGT1
P09497	0.030081	7	0.731656	0.891895	CLTB
Q9UHQ9	0.030235	11	0.67915	0.869468	CYB5R1
P43490	0.0304652	19	0.53364	0.79198	NAMPT
Q9BX40	0.0304815	4	0.857195	0.942581	LSM14B
O95347	0.0305891	9	0.76692	0.905966	SMC2
O00159	0.0306111	34	0.49662	0.773947	MYO1C
P26368	0.0306842	11	0.731284	0.891895	U2AF2
Q9BRA2	0.0307146	6	0.755506	0.900689	TXNDC17
P21399	0.0308012	25	0.569223	0.811622	ACO1
P68366	0.030863	19	0.752232	0.900221	TUBA4A
P47897	0.0308868	30	0.459327	0.752254	QARS
Q9NTK5	0.0308904	21	0.441588	0.744452	OLA1
O15118	0.0309155	8	0.705568	0.880976	NPC1
P55884	0.0309224	30	0.475418	0.761936	EIF3B
Q06124	0.0311004	17	0.550121	0.800064	PTPN11
Q92499	0.0311204	24	0.42823	0.737038	DDX1
Q8N392	0.0311749	9	0.67065	0.866372	ARHGAP18
P63010	0.0311859	31	0.394337	0.713541	AP2B1
P08195	0.03124	22	0.593201	0.826978	SLC3A2
P23396	0.0313166	17	0.611932	0.834913	RPS3
P67812	0.0314569	8	0.6815	0.870697	SEC11A
Q15056	0.0314636	10	0.674611	0.867199	EIF4H
Q9NTI5	0.0314675	9	0.699321	0.877858	PDS5B
P49770	0.0315541	7	0.721117	0.891304	EIF2B2
Q9P0J0	0.0315633	6	0.74087	0.897174	NDUFA13
Q13509	0.0317788	23	0.498812	0.774586	TUBB3
Q14980	0.0319549	28	0.392578	0.712427	NUMA1
Q9Y2U8	0.0319815	4	0.855478	0.942581	LEMD3
O14656	0.0319991	8	0.790751	0.91793	TOR1A
P39019	0.032063	10	0.643997	0.852317	RPS19
Q14008	0.0321236	42	0.373945	0.697879	CKAP5
P50991	0.0322749	25	0.391008	0.711625	CCT4
Q08945	0.0323105	14	0.549574	0.800064	SSRP1
Q52LJ0	0.0323144	7	0.736089	0.894148	FAM98B
P52926	0.0323277	8	0.670573	0.866372	HMGA2
Q9Y520	0.0324843	28	0.448325	0.747709	PRRC2C
Q13423	0.0325169	24	0.59394	0.826978	NNT
Q6WCQ1	0.0326822	19	0.477292	0.763511	MPRIP
O75323	0.032752	4	0.855872	0.942581	GBAS
Q96DI7	0.0327699	9	0.696438	0.876853	SNRNP40
Q96C19	0.0328383	6	0.751704	0.900221	EFHD2
P08865	0.0329259	16	0.525595	0.787811	RPSA
P21980	0.0329496	23	0.488087	0.769448	TGM2
O95831	0.0329818	18	0.498351	0.774586	AIFM1
Q8NI36	0.0330119	11	0.73708	0.895005	WDR36
P61923	0.033188	6	0.727886	0.891895	COPZ1
Q99829	0.0332946	11	0.711954	0.885451	CPNE1
Q03135	0.0333902	9	0.704143	0.8806	CAV1
Q8N163	0.0334939	17	0.54048	0.794556	CCAR2
Q9BTV4	0.0335692	16	0.502985	0.775909	TMEM43
P51571	0.033657	6	0.714228	0.886491	SSR4
O14602	0.0336673	4	0.80759	0.926671	EIF1AY
Q8NFW8	0.0337811	9	0.63688	0.850078	CMAS
P30876	0.0338335	7	0.70356	0.880574	POLR2B
P48556	0.0339208	10	0.627093	0.845344	PSMD8
Q9HDC9	0.0339888	17	0.571534	0.813806	APMAP
P55072	0.0340482	43	0.295202	0.624687	VCP
O43175	0.0343471	12	0.674341	0.867199	PHGDH
Q8N1F7	0.0344721	16	0.44486	0.745865	NUP93
O95777	0.0345477	3	0.829765	0.935056	LSM8
P41236	0.0347417	7	0.709673	0.88434	PPP1R2
Q9UNZ2	0.0347797	11	0.606587	0.831967	NSFL1C
Q86WV6	0.0348797	8	0.757687	0.901571	TMEM173
P49023	0.0349513	15	0.463669	0.75654	PXN
P19367	0.0349865	37	0.356405	0.678598	HK1
O43681	0.0350942	11	0.656182	0.860394	ASNA1
P42858	0.0353307	7	0.761496	0.904848	HTT
Q7Z2T5	0.0353552	3	0.782436	0.913829	TRMT1L
Q70UQ0	0.0353917	18	0.424629	0.734605	IKBIP
P10515	0.0355177	11	0.585007	0.822527	DLAT
Q15149	0.0355383	253	0.202419	0.554387	PLEC
P49368	0.0355879	28	0.339462	0.665252	CCT3
Q96P16	0.0356539	5	0.764859	0.905063	RPRD1A
P30049	0.0356882	5	0.757426	0.901571	ATP5D
Q14019	0.0357899	10	0.601182	0.829636	COTL1
P07814	0.0358553	51	0.232831	0.584399	EPRS
Q9UHD8	0.0359655	25	0.386292	0.708182	2009-09-01
P48643	0.0360368	32	0.4848	0.76813	CCT5
P63241	0.0360375	13	0.568981	0.811622	EIF5A
Q5TAQ9	0.0360393	3	0.820874	0.931096	DCAF8
P18583	0.0360984	10	0.643312	0.851967	SON
P35579	0.0361845	118	0.185408	0.540528	MYH9
P61764	0.0364371	12	0.64028	0.850992	STXBP1
P13693	0.0364783	9	0.63987	0.850992	TPT1
Q14344	0.0365385	9	0.627513	0.845344	GNA13
Q13620	0.0367767	27	0.34177	0.666526	CUL4B
Q9H2M9	0.0367941	18	0.436695	0.741483	RAB3GAP2
Q9UPT5	0.0368593	12	0.695003	0.876515	EXOC7
P42892	0.0369355	16	0.466282	0.757165	ECE1
P14868	0.0369835	27	0.359325	0.681262	DARS
Q13510	0.0370272	4	0.763351	0.904919	ASAH1
Q9UKG9	0.0370625	4	0.767801	0.90606	CROT
P09110	0.0370694	12	0.541535	0.794927	ACAA1
Q15155	0.0371255	25	0.42473	0.734605	NOMO1
Q7L576	0.0373011	30	0.538271	0.792514	CYFIP1
Q9Y2W1	0.0373234	15	0.599833	0.829196	THRAP3
Q7Z3U7	0.0373797	9	0.663454	0.86257	MON2
P06865	0.0374296	13	0.483128	0.767574	HEXA
Q9BWF3	0.037438	6	0.718585	0.889785	RBM4
Q9BVC6	0.0375993	4	0.772282	0.907851	TMEM109
Q9NP72	0.0377231	6	0.714803	0.886854	RAB18
P84157	0.0377786	4	0.775607	0.910053	MXRA7
O94874	0.0378329	18	0.395547	0.713966	UFL1
P15531	0.037954	11	0.59787	0.828348	NME1
Q96EK5	0.0380954	15	0.546362	0.798275	KIAA1279
Q9C0J8	0.0381609	6	0.818706	0.929984	WDR33
P20042	0.0381686	14	0.609226	0.833761	EIF2S2
P78559	0.0381716	61	0.308176	0.640893	MAP1A
Q13144	0.0381865	7	0.649674	0.85639	EIF2B5
P22234	0.0381999	18	0.521602	0.786412	PAICS
P24534	0.0382057	9	0.624937	0.844568	EEF1B2
Q8NFQ8	0.0382064	14	0.497957	0.774586	TOR1AIP2
Q1KMD3	0.0382305	16	0.502793	0.775909	HNRNPUL2
Q07955	0.0383523	13	0.475785	0.761936	SRSF1
P33316	0.0383789	8	0.658066	0.8606	DUT
Q8NCN5	0.0383894	6	0.725255	0.891612	PDPR
P36578	0.0387852	20	0.449873	0.747709	RPL4
Q8WWB7	0.0388656	4	0.778467	0.911362	GLMP
O15173	0.0389648	8	0.684997	0.872359	PGRMC2
Q9UJ68	0.0391274	6	0.755556	0.900689	MSRA
O75663	0.0392303	10	0.605634	0.831591	TIPRL
Q5JTV8	0.0394022	12	0.513436	0.780742	TOR1AIP1
P35080	0.0395897	5	0.772276	0.907851	PFN2
P51148	0.0397725	10	0.609015	0.833761	RAB5C
P51659	0.0398458	25	0.390177	0.711352	HSD17B4
Q9NW15	0.0398822	11	0.623158	0.843255	ANO10
P31946	0.0399883	11	0.554166	0.800718	YWHAB
O00330	0.0401632	6	0.665652	0.864333	PDHX
Q04637	0.0402716	42	0.230337	0.583569	EIF4G1
Q86UE4	0.0404055	17	0.507778	0.777445	MTDH
Q9H993	0.0404166	5	0.706055	0.881233	ARMT1
Q53H82	0.0404579	7	0.638859	0.850907	LACTB2
Q96HY6	0.0407397	7	0.672677	0.867199	DDRGK1
O60610	0.0407956	20	0.37616	0.699034	DIAPH1
Q15819	0.0408233	6	0.675128	0.867295	UBE2V2
Q15746	0.0408472	50	0.364167	0.686702	MYLK
Q9Y266	0.0408715	14	0.421382	0.73204	NUDC
P09211	0.0408784	13	0.445548	0.745865	GSTP1
P56211	0.0409459	5	0.75101	0.900221	ARPP19
P62906	0.0409488	9	0.62439	0.84432	RPL10A
P62701	0.0409974	16	0.468052	0.757683	RPS4X
Q92616	0.0411798	86	0.191709	0.541936	GCN1L1
P02545	0.0414292	45	0.177363	0.530589	LMNA
P49757	0.0414431	4	0.747382	0.900221	NUMB
P62140	0.041447	11	0.493138	0.771855	PPP1CB
O95218	0.0414716	4	0.716834	0.88867	ZRANB2
P50552	0.041701	16	0.400665	0.718587	VASP
Q63HN8	0.0417576	26	0.534216	0.79198	RNF213
P11234	0.0419891	9	0.55303	0.800718	RALB
Q93008	0.0420923	20	0.471644	0.760891	USP9X
O43707	0.0422378	58	0.199334	0.550407	ACTN4
Q08211	0.0422811	40	0.245986	0.59311	DHX9
Q93050	0.0423443	11	0.619941	0.841288	ATP6V0A1
O14929	0.042484	5	0.699826	0.877898	HAT1
P50395	0.0425031	26	0.444789	0.745865	GDI2
P11216	0.0425656	45	0.26479	0.606106	PYGB
P23258	0.042814	8	0.644916	0.853172	TUBG1
Q9H4M9	0.0428514	28	0.299004	0.629757	EHD1
Q9Y6N5	0.0428831	28	0.31466	0.647076	SQRDL
P23919	0.0430189	7	0.667884	0.864736	DTYMK
Q9ULQ1	0.0432943	5	0.737996	0.895771	TPCN1
P25445	0.0433252	6	0.708759	0.883725	FAS
Q96AE4	0.0433836	18	0.344644	0.669217	FUBP1
P09038	0.0434633	3	0.855784	0.942581	FGF2
O00258	0.0435111	4	0.733147	0.893345	WRB
P82909	0.0435209	6	0.747572	0.900221	MRPS36
Q9NVP1	0.0435969	9	0.636437	0.850078	DDX18
Q8TCJ2	0.0436724	9	0.584545	0.822527	STT3B
Q03701	0.0436799	6	0.683429	0.872359	CEBPZ
O14980	0.0437864	39	0.249666	0.594773	XPO1
Q8WU90	0.0438553	3	0.762408	0.904848	ZC3H15
O14579	0.0439949	13	0.390887	0.711625	COPE
Q9H9E3	0.0440688	6	0.777856	0.911327	COG4
P55039	0.0442951	5	0.68706	0.872359	DRG2
Q96CM8	0.0443521	4	0.765286	0.905063	ACSF2
Q53FA7	0.0443873	12	0.48282	0.767574	TP53I3
O43464	0.0444237	3	0.726198	0.891812	HTRA2
P62191	0.0444984	17	0.379063	0.703365	PSMC1
Q9NVI7	0.0445544	14	0.407938	0.722712	ATAD3A
Q14697	0.0445983	44	0.179963	0.534253	GANAB
Q9Y3C0	0.0447167	5	0.698268	0.877455	CCDC53
Q8WTV0	0.0447792	5	0.826325	0.932982	SCARB1
O75569	0.0447799	5	0.761996	0.904848	PRKRA
O75369	0.0448754	106	0.274785	0.612152	FLNB
P00387	0.0451218	19	0.407859	0.722712	CYB5R3
Q03426	0.0451559	6	0.678451	0.869468	MVK
Q15691	0.0452349	13	0.42015	0.731935	MAPRE1
P35658	0.0452776	17	0.5103	0.779191	NUP214
Q9BUT1	0.0452982	5	0.69414	0.876407	BDH2
Q9Y613	0.0453892	10	0.474141	0.761936	FHOD1
Q9UMS4	0.0454985	15	0.514922	0.782622	PRPF19
P49327	0.0456483	90	0.142563	0.48459	FASN
Q8IWB7	0.0456734	4	0.693487	0.876366	WDFY1
Q92643	0.0461181	4	0.68693	0.872359	PIGK
Q9Y3E0	0.0461284	4	0.697991	0.877455	GOLT1B
Q13425	0.0461658	6	0.683802	0.872359	SNTB2
Q04721	0.0462336	3	0.802051	0.922771	NOTCH2
P78371	0.0462661	31	0.227278	0.58004	CCT2
Q8TCT9	0.0463209	10	0.535736	0.79198	HM13
Q6PIU2	0.0464681	14	0.455886	0.750145	NCEH1
O60826	0.046471	7	0.618521	0.840974	CCDC22
P22314	0.0465538	40	0.214982	0.565047	UBA1
Q5JSH3	0.0467786	6	0.743618	0.89908	WDR44
Q6IN85	0.0470876	6	0.637644	0.850264	SMEK1
Q9NUU7	0.0471387	8	0.562174	0.80671	DDX19A
P35237	0.0471439	17	0.318336	0.650794	SERPINB6
Q9Y371	0.0471819	7	0.601801	0.829985	SH3GLB1
P28066	0.0472332	10	0.486741	0.768592	PSMA5
P53396	0.0472393	45	0.168597	0.520838	ACLY
Q6IAA8	0.0473035	10	0.529217	0.789042	LAMTOR1
P12268	0.0473179	22	0.283123	0.616651	IMPDH2
O43310	0.0476041	3	0.763724	0.904919	CTIF
Q14315	0.0479859	114	0.196193	0.54638	FLNC
Q6NUM9	0.0481328	6	0.64832	0.856018	RETSAT
Q96G23	0.0481546	4	0.69437	0.876407	CERS2
Q9H845	0.0481852	11	0.568956	0.811622	ACAD9
C9JLW8	0.0482095	3	0.853358	0.942581	FAM195B
Q6UVK1	0.0482962	52	0.158275	0.504559	CSPG4
Q15334	0.0483071	4	0.71116	0.885186	LLGL1
Q8TEQ0	0.0484273	4	0.673335	0.867199	SNX29
Q13310	0.0486408	20	0.47564	0.761936	PABPC4
Q9Y426	0.0488656	4	0.767459	0.90606	C2CD2
Q9Y262	0.0489454	25	0.224559	0.5751	EIF3L
P38646	0.048958	29	0.234149	0.584399	HSPA9
Q68EM7	0.049002	12	0.54543	0.797284	ARHGAP17
Q5SSJ5	0.0490725	14	0.424285	0.734605	HP1BP3
O00487	0.0491223	13	0.421415	0.73204	PSMD14
Q99961	0.0492743	8	0.579789	0.819766	SH3GL1
P68402	0.0494042	9	0.540527	0.794556	PAFAH1B2
Q14232	0.0496528	7	0.574949	0.817228	EIF2B1
Q8N5K1	0.0496785	6	0.722613	0.891401	CISD2
P25705	0.0497562	27	0.193631	0.543286	ATP5A1
Q9NRZ7	0.0498563	3	0.740199	0.896708	AGPAT3
P29144	0.0499483	31	0.221483	0.571769	TPP2
Q15102	0.0500403	9	0.477253	0.763511	PAFAH1B3
Q92990	0.0501351	4	0.70486	0.880976	GLMN
P17858	0.0507146	22	0.339506	0.665252	PFKL
Q27J81	0.0507164	27	0.310742	0.643666	INF2
Q8NC56	0.0508422	9	0.500664	0.775088	LEMD2
P17987	0.0509213	27	0.202762	0.554387	TCP1
P23381	0.0509831	18	0.36472	0.687001	WARS
Q9NUQ6	0.0510192	12	0.485937	0.768592	SPATS2L
Q13283	0.0510801	22	0.260588	0.603692	G3BP1
P49184	0.0512047	4	0.687811	0.872359	DNASE1L1
Q8N0X7	0.0512347	7	0.586557	0.823598	SPG20
Q9Y6G9	0.0513827	22	0.233122	0.584399	DYNC1LI1
Q96C90	0.051414	5	0.636785	0.850078	PPP1R14B
Q5SRE5	0.0517238	6	0.731673	0.891895	NUP188
Q96HS1	0.0517852	8	0.525565	0.787811	PGAM5
Q14320	0.0517913	7	0.694638	0.876407	FAM50A
O43169	0.0518258	7	0.594635	0.826978	CYB5B
Q86V81	0.051891	10	0.448119	0.747709	ALYREF
P39023	0.0519584	18	0.333848	0.663337	RPL3
P17174	0.0520797	16	0.327048	0.659378	GOT1
Q14683	0.0521872	8	0.594103	0.826978	SMC1A
P78356	0.0523047	7	0.551698	0.800102	PIP4K2B
Q16666	0.0524553	13	0.517545	0.784033	IFI16
Q16352	0.0525593	16	0.278589	0.614374	INA
P09960	0.0525868	21	0.330303	0.660403	LTA4H
P11717	0.0526217	28	0.214451	0.565047	IGF2R
Q7Z2W4	0.0526354	17	0.538626	0.792514	ZC3HAV1
P26639	0.05271	27	0.219214	0.569194	TARS
P30419	0.0527229	18	0.28314	0.616651	NMT1
P00533	0.0527965	13	0.364983	0.687001	EGFR
O14828	0.0528346	7	0.552438	0.800718	SCAMP3
Q8TDW0	0.0531532	15	0.578492	0.819766	LRRC8C
O43324	0.0533557	8	0.474788	0.761936	EEF1E1
O75175	0.0533627	5	0.610103	0.834112	CNOT3
Q12888	0.0534629	16	0.266621	0.608606	TP53BP1
P51570	0.0534762	10	0.579173	0.819766	GALK1
O75165	0.0535332	40	0.194891	0.545346	DNAJC13
Q12904	0.0536443	14	0.314576	0.647076	AIMP1
Q96DZ1	0.053765	6	0.642688	0.851967	ERLEC1
Q8N511	0.0539781	3	0.744491	0.899474	TMEM199
Q9UI26	0.0540687	11	0.455215	0.750145	IPO11
O75607	0.0540838	4	0.611037	0.834215	NPM3
P61586	0.0540999	9	0.504355	0.77644	RHOA
O00303	0.0542087	12	0.35824	0.680395	EIF3F
Q13042	0.0542277	5	0.751302	0.900221	CDC16
O00116	0.0543435	10	0.446211	0.745865	AGPS
P05023	0.054385	34	0.173612	0.5257	ATP1A1
Q5VW32	0.054466	6	0.640276	0.850992	BROX
Q96A72	0.0544916	6	0.602229	0.829985	MAGOHB
P52565	0.05457	10	0.450872	0.748085	ARHGDIA
P42166	0.0546735	13	0.472342	0.761117	TMPO
P33527	0.0547174	7	0.620094	0.841288	ABCC1
O75436	0.054759	12	0.499994	0.774965	VPS26A
Q96CW1	0.0550533	18	0.309427	0.64264	AP2M1
P49915	0.055221	19	0.330285	0.660403	GMPS
Q7Z460	0.0553136	11	0.491185	0.771855	CLASP1
P40616	0.0553488	8	0.516771	0.783785	ARL1
P51532	0.0553929	7	0.701964	0.87963	SMARCA4
P36915	0.0554044	6	0.618297	0.840974	GNL1
P31040	0.0554361	19	0.263848	0.605682	SDHA
Q13637	0.0556767	10	0.544268	0.796236	RAB32
Q8NBS9	0.0557569	17	0.281564	0.616646	TXNDC5
P29401	0.0558607	31	0.180234	0.534253	TKT
Q9UDY2	0.0558612	14	0.426428	0.735899	TJP2
Q14789	0.0559464	16	0.28287	0.616651	GOLGB1
P16949	0.0560199	8	0.483959	0.767574	STMN1
O95352	0.0566551	9	0.493153	0.771855	ATG7
Q9Y3D0	0.0566923	4	0.721883	0.891401	FAM96B
P52758	0.0567387	5	0.637833	0.850264	HRSP12
Q13148	0.0568564	7	0.551179	0.800099	TARDBP
O75396	0.056887	11	0.354316	0.677915	SEC22B
Q16181	0.0569734	17	0.250155	0.594773	2007-09-01
Q8TEX9	0.0570579	17	0.326639	0.659378	IPO4
P12270	0.0570892	32	0.234017	0.584399	TPR
P28074	0.0571977	9	0.46474	0.75662	PSMB5
P48739	0.0572095	10	0.41979	0.731935	PITPNB
Q14204	0.0572721	184	0.0491566	0.337844	DYNC1H1
Q9H488	0.0573097	9	0.451073	0.748085	POFUT1
P31939	0.0575272	28	0.154597	0.502381	ATIC
Q96KB5	0.0576612	6	0.555547	0.802154	PBK
P46087	0.0576749	11	0.661531	0.861695	NOP2
Q9H8Y8	0.0577496	9	0.453106	0.749755	GORASP2
P43235	0.0578179	5	0.628047	0.845344	CTSK
Q9Y5Z4	0.0578788	4	0.628769	0.845371	HEBP2
Q9Y3F4	0.057913	14	0.337069	0.664536	STRAP
Q8ND24	0.0582155	5	0.584971	0.822527	RNF214
O95163	0.0582283	7	0.538311	0.792514	IKBKAP
Q86U42	0.0582378	5	0.616351	0.839116	PABPN1
Q9UPN3	0.0583961	71	0.169646	0.521247	MACF1
Q96A26	0.0584687	5	0.596986	0.828166	FAM162A
Q96GG9	0.0585115	4	0.594744	0.826978	DCUN1D1
O00567	0.05867	18	0.247896	0.59311	NOP56
O14925	0.058677	4	0.69731	0.876955	TIMM23
O00541	0.0587795	8	0.455995	0.750145	PES1
P09601	0.058829	3	0.646597	0.855015	HMOX1
O94979	0.0588951	29	0.175872	0.527662	SEC31A
Q9UI10	0.059099	8	0.436262	0.741483	EIF2B4
P53794	0.0592005	4	0.633354	0.848624	SLC5A3
P41250	0.0593884	26	0.173214	0.5257	GARS
P46821	0.0594106	49	0.131749	0.472967	MAP1B
P30041	0.0594234	19	0.246834	0.59311	PRDX6
Q15020	0.0594938	9	0.558173	0.803175	SART3
Q9UH99	0.0596434	15	0.284297	0.617083	SUN2
P42224	0.059648	21	0.206971	0.558287	STAT1
P35270	0.0598064	7	0.533322	0.79198	SPR
Q460N5	0.0599251	7	0.609261	0.833761	PARP14
P33176	0.0600007	40	0.0707292	0.383765	KIF5B
Q96SU4	0.0600729	7	0.673028	0.867199	OSBPL9
P43034	0.060137	15	0.288755	0.620295	PAFAH1B1
Q9Y6W5	0.0601568	6	0.561371	0.805926	WASF2
Q6DD88	0.0601571	19	0.205072	0.556447	ATL3
Q96CT7	0.0602395	6	0.580869	0.82039	CCDC124
Q08378	0.0603035	17	0.198862	0.550407	GOLGA3
Q9BWM7	0.0603439	14	0.319283	0.651877	SFXN3
Q9BTZ2	0.0603635	4	0.658219	0.8606	DHRS4
Q9HD42	0.0604401	5	0.61028	0.834112	CHMP1A
Q96I24	0.0604707	16	0.381368	0.704541	FUBP3
P28482	0.0605017	17	0.207578	0.558287	MAPK1
Q9H0R4	0.0605731	4	0.553595	0.800718	HDHD2
P51688	0.0606272	11	0.625818	0.844781	SGSH
O95372	0.0608148	7	0.569835	0.812125	LYPLA2
O75915	0.0608346	7	0.521046	0.786412	ARL6IP5
Q8IY67	0.0609632	6	0.568225	0.811622	RAVER1
Q14677	0.0610031	11	0.352173	0.676203	CLINT1
P16070	0.0610125	9	0.467749	0.757683	CD44
Q8TED1	0.0610935	6	0.548548	0.799976	GPX8
Q8N183	0.0615048	5	0.534705	0.79198	NDUFAF2
A0AVT1	0.061547	21	0.202898	0.554387	UBA6
O75347	0.0615475	10	0.4567	0.75055	TBCA
Q9H0U3	0.0615774	7	0.538383	0.792514	MAGT1
P11117	0.0616211	6	0.603334	0.830048	ACP2
Q13616	0.0617148	11	0.381004	0.704541	CUL1
Q96JY6	0.0618522	4	0.666402	0.864736	PDLIM2
Q9UNK0	0.0620389	4	0.661084	0.861695	STX8
P35580	0.0623061	49	0.197946	0.548994	MYH10
P20020	0.0624046	17	0.433665	0.740896	ATP2B1
P06730	0.0624317	7	0.532412	0.79198	EIF4E
P30084	0.0624428	11	0.314358	0.647076	ECHS1
Q92820	0.0624675	12	0.270746	0.610712	GGH
P27708	0.0625385	38	0.240004	0.58785	CAD
Q9Y2R0	0.0626767	3	0.535674	0.79198	COA3
O96000	0.0626968	4	0.59721	0.828166	NDUFB10
O75937	0.0627415	7	0.511306	0.779614	DNAJC8
Q9NYF8	0.0629964	9	0.451142	0.748085	BCLAF1
Q96AX1	0.0630512	8	0.445467	0.745865	VPS33A
Q9Y680	0.0631028	5	0.603125	0.830048	FKBP7
Q8TD19	0.0631626	10	0.44949	0.747709	NEK9
O43516	0.06319	3	0.69943	0.877858	WIPF1
P23284	0.0632845	15	0.294647	0.623935	PPIB
P51798	0.0632871	4	0.690858	0.875424	CLCN7
O95202	0.0635206	18	0.169344	0.520838	LETM1
Q8TDZ2	0.0636089	8	0.537012	0.791998	MICAL1
P60059	0.0637038	4	0.594919	0.826978	SEC61G
P62328	0.0639942	3	0.753439	0.900221	TMSB4X
Q969G5	0.0642364	10	0.375846	0.699034	PRKCDBP
Q9NZM1	0.0643226	78	0.125712	0.463169	MYOF
P26358	0.0643649	6	0.752125	0.900221	DNMT1
P12081	0.0644098	18	0.166014	0.515646	HARS
P08648	0.0644193	11	0.33167	0.660403	ITGA5
Q8NBX0	0.0645209	10	0.483206	0.767574	SCCPDH
Q9NRF8	0.064552	5	0.678073	0.869468	CTPS2
Q9UL46	0.0645643	12	0.290777	0.622319	PSME2
Q9UK76	0.0646536	6	0.626173	0.844781	HN1
Q8N1G4	0.0647573	14	0.213063	0.56397	LRRC47
Q86UP2	0.064833	43	0.140805	0.481226	KTN1
P22830	0.0648573	10	0.393186	0.712427	FECH
Q9NR45	0.0649121	14	0.302939	0.635482	NANS
O95232	0.0650477	8	0.447921	0.747709	LUC7L3
Q15629	0.0651696	7	0.655268	0.860104	TRAM1
Q15435	0.0652132	14	0.344174	0.669133	PPP1R7
P62341	0.0652762	4	0.592922	0.826978	SELT
P63220	0.0654716	5	0.5794	0.819766	RPS21
P67936	0.0655058	19	0.235889	0.584871	TPM4
P45954	0.0655322	5	0.68522	0.872359	ACADSB
Q9NYP7	0.0656459	3	0.686775	0.872359	ELOVL5
Q9NPQ8	0.0656629	13	0.386442	0.708182	RIC8A
P46939	0.0658872	19	0.715475	0.887336	UTRN
P31948	0.0659678	28	0.090187	0.418884	STIP1
O75828	0.0659801	10	0.470086	0.759406	CBR3
P0DMV9	0.0662551	27	0.139055	0.479445	HSPA1B
Q9UJU6	0.0662714	13	0.289289	0.620981	DBNL
Q8WVC6	0.0662923	5	0.550495	0.800064	DCAKD
Q07666	0.0663287	6	0.549311	0.800064	KHDRBS1
Q9Y697	0.0666743	7	0.505426	0.776886	NFS1
Q9NQ88	0.0667901	8	0.420628	0.73204	TIGAR
P11279	0.066792	7	0.443189	0.744637	LAMP1
O75489	0.0668316	10	0.356271	0.678598	NDUFS3
O43615	0.0669367	12	0.351052	0.675797	TIMM44
P46940	0.0670643	79	0.0190224	0.273469	IQGAP1
Q96PK6	0.0671125	16	0.28258	0.616651	RBM14
Q13617	0.0672968	14	0.355602	0.678306	CUL2
Q9H2D6	0.0673873	22	0.135938	0.4748	TRIOBP
P43304	0.0674038	14	0.204706	0.556447	GPD2
P11182	0.0674651	4	0.592109	0.826978	DBT
Q9Y285	0.0675329	13	0.279423	0.614966	FARSA
Q13557	0.0678015	12	0.288292	0.620114	CAMK2D
P62263	0.0678024	9	0.457453	0.751393	RPS14
Q9H553	0.0679489	5	0.619165	0.841065	ALG2
Q9H1E3	0.0680092	3	0.681148	0.870603	NUCKS1
P10620	0.0681302	5	0.528831	0.788842	MGST1
O43813	0.0681717	6	0.478624	0.764919	LANCL1
P30048	0.0682155	11	0.405141	0.721252	PRDX3
Q9H1I8	0.0683696	8	0.445653	0.745865	ASCC2
Q9UNX4	0.0684648	7	0.497349	0.774586	WDR3
Q9UN86	0.0685669	16	0.158419	0.504559	G3BP2
Q9P260	0.0685786	10	0.525355	0.787811	KIAA1468
Q7L1Q6	0.0687644	16	0.191043	0.541936	BZW1
Q12905	0.0690104	19	0.250373	0.594773	ILF2
O00299	0.0690958	16	0.284793	0.617675	CLIC1
O75379	0.0692509	4	0.582572	0.821683	VAMP4
Q92974	0.0692557	13	0.25283	0.596135	ARHGEF2
O00154	0.0692798	7	0.495465	0.773082	ACOT7
Q9Y5P6	0.0692903	7	0.44017	0.743513	GMPPB
P56192	0.0693533	25	0.116506	0.448562	MARS
P46734	0.0693804	5	0.51319	0.780742	MAP2K3
Q09161	0.069454	12	0.247599	0.59311	NCBP1
P61353	0.0694761	7	0.438962	0.742021	RPL27
Q9BUQ8	0.0695631	7	0.403593	0.721129	DDX23
P60842	0.0696218	25	0.134349	0.4748	EIF4A1
P15559	0.069777	12	0.207881	0.558287	NQO1
Q9Y6M9	0.0699604	5	0.55401	0.800718	NDUFB9
Q9UM54	0.0700287	15	0.204983	0.556447	MYO6
P30085	0.0700729	13	0.18877	0.541936	CMPK1
Q9Y2X3	0.0703221	17	0.203733	0.555217	NOP58
Q9NZN4	0.0704338	29	0.0766436	0.394508	EHD2
P61088	0.0705021	9	0.421297	0.73204	UBE2N
Q13162	0.0705783	14	0.275252	0.61267	PRDX4
P48444	0.0706368	24	0.0952068	0.424011	ARCN1
O60664	0.0706881	21	0.165527	0.515155	PLIN3
Q92930	0.0707985	6	0.58229	0.821683	RAB8B
P11586	0.0708913	32	0.0620605	0.366437	MTHFD1
P26006	0.070924	15	0.215454	0.565047	ITGA3
P43686	0.0713569	25	0.105584	0.434141	PSMC4
[truncated: 1,138 more rows]
