# Supplementary material for: P53-dependent hypusination of eIF5A affects mitochondrial translation and senescence immune surveillance
Source: Nat Commun. 2024 Aug 28;15:7458. doi: 10.1038/s41467-024-51901-w (PMC11358140; doi:10.1038/s41467-024-51901-w)
Supplement: Supplementary file 8 — Supplementary Data 5 [file 41467_2024_51901_MOESM8_ESM.xlsx]

## Sheet: Sheet1
Supplementary Dataset 5. Oligonucleotides used in this study
qRT-PCR Primers
SAT1	Forward	CCGTGGATTGGCAAGTTATT
	Reverse	TCCAACCCTCTTCACTGGAC
ODC1	Forward	AAAGTTGGTTTTGCGGATTG
	Reverse	CGAAGGTCTCAGGATCGGTA
SRM	Forward	GCACGGAGAGAGACGAGTTC
	Reverse	CCCACATGTAGGGTCAGCTT
SMS	Forward	GATTGGTGTTGCTGGACCTT
	Reverse	GTGGGCCAGTATCTGTCGAT
DHPS	Forward	CGAGAAGAAGCTGGAACCAC
	Reverse	TACGTCCACCATGTTGTGCT
DOHH	Forward	AGGCCTTCGATGACGATTC
	Reverse	CCGAGGAATACTGCTTCAGG
SMOX	Forward	CAAGGACGTGGTTGAGGAAT
	Reverse	AGCTGCTCTCACAGCTCTCC
PAOX	Forward	AAGGCAGAAGCAATCAGGAA
	Reverse	AACCCACAGAGAACGTGGAC
CDK1N	Forward	ATGGAACTTCGACTTTGTCACC
	Reverse	AGGTCCACATGGTCTTCCTCT
GAPDH	Forward	GAGTCAACGGATTTGGTCGT
	Reverse	TTGATTTTGGAGGGATCTCG
MRPS30	Forward	TGCAGATCCTTGCTGTTACG
	Reverse	GCTCCAGTCCAAGCAAAAAG
MRPL37	Forward	CTGCTACCTGGAACCGAGAG
	Reverse	TGAAGATCGATGATGGGTGA
MRPL9	Forward	ATAAGCTGGTGGAGGACACG
	Reverse	TTCTTGTTTTCAGGGGATGC
MRPL11	Forward	ATTGGACAGCCCACTGTTTC
	Reverse	GTACATCCTGCAGGGCAAAT
CXCL11	Forward	AGAGGACGCTGTCTTTGCAT
	Reverse	TAAGCCTTGCTTGCTTCGAT
IL-8	Forward	GTGCAGTTTTGCCAAGGAGT
	Reverse	CTCTGCACCCAGTTTTCCTT
IL-6	Forward	TACCCCCAGGAGAAGATTCC
	Reverse	TTTTCTGCCAGTGCCTCTTT
CXCL1	Forward	AGGGAATTCACCCCAAGAAC
	Reverse	TGGATTTGTCACTGTTCAGCA
mm p21	Forward	CGGTGGAACTTTGACTTCGT
	Reverse	CAGGGCAGAGGAAGTACTGG
mm Smox	Forward	CAATGCCGAGAGTCAGAACA
	Reverse	GATCTCCGTCCATTCTCCAA
mm Sat1	Forward	GACCCCTGAAGGACATAGCA
	Reverse	CCGAAGCACCTCTTCTTTTG
mm ActB	Forward	TCGAGTCGCGTCCACC
	Reverse	GGGAGCATCGTCGCCC
sgRNA oligos
Contro sgRNA	Forward	CACCGGTAGCGAACGTGTCCGGCGT
	Reverse	AAACACGCCGGACACGTTCGCTACC
EIF5A_sgRNA 1	Forward	CACCGGATGACTTGGACTTCGAGAC
	Reverse	AAACGTCTCGAAGTCCAAGTCATCC
EIF5A_sgRNA 2	Forward	CACCGTCCTGGATGCCAATCAGCTG
	Reverse	AAACCAGCTGATTGGCATCCAGGAC
DHPS_sgRNA 1	Forward	CACCGGTAAGTGCGGGACTAAACAC
	Reverse	AAACGTGTTTAGTCCCGCACTTACC
DHPS_sgRNA 2	Forward	CACCGGATGCCTGAACTGATGAGGT
	Reverse	AAACACCTCATCAGTTCAGGCATCC
DOHH_sgRNA 1	Forward	CACCGGGTGCGTGAGAGCTGCGAGG
	Reverse	AAACCCTCGCAGCTCTCACGCACCC
DOHH_sgRNA 2	Forward	CACCGGGAGCCCATGGTGCGCCATG
	Reverse	AAACCATGGCGCACCATGGGCTCCC
Primer sequences for mtDNA copy number
B2M	Forward	CCAGCAGAGAATGGAAAGTCAA
	Reverse	TCTCTCTCCATTCTTCAGTAAGTCAACT
ND1	Forward	CCCTAAAACCCGCCACATCT
	Reverse	GAGCGATGGTGAGAGCTAAGGT
Ribosome Profiling Oligos
rRNA substraction oligo 18S rRNA 204-230	/5Biosg/rUrGrArUrCrUrGrArUrArArArUrGrCrCrGrCrArUrCrCrCrCrCrC
rRNA substraction oligo 18S rRNA 286-320	/5Biosg/rCrGrUrGrCrGrArUrCrGrGrCrCrCrGrArGrGrUrUrArUrCrUrArGrArGrUrCrArCrCrArA
rRNA substraction oligo 18S rRNA 836-871	/5Biosg/rArUrUrCrCrArUrUrArUrUrCrCrUrArGrCrUrGrCrGrGrUrArUrCrCrArGrGrCrGrGrCrUrC
rRNA substraction oligo 18S rRNA 1715-1745	/5Biosg/rUrCrCrGrArGrGrGrCrCrUrCrArCrUrArArArCrCrArUrCrCrArArUrCrGrGrU
rRNA substraction oligo 28S rRNA 183-216	/5Biosg/rGrGrGrCrCrUrCrGrArUrCrArGrArArGrGrArCrUrUrGrGrGrCrCrCrCrCrCrArCrGrA
rRNA substraction oligo 28S rRNA 919-950	/5Biosg/rUrCrGrCrUrCrCrCrUrCrGrGrCrCrCrCrGrGrGrArUrUrCrGrGrCrGrArGrUrGrC
rRNA substraction oligo 28S rRNA 4055-4090	/5Biosg/rCrCrGrCrCrUrCrArCrCrGrGrGrUrCrArGrUrGrArArArArArArCrGrArTrCrArGrArGrUrA
rRNA substraction oligo 28S rRNA 4100-4135	/5Biosg/rCrCrGrGrGrCrGrCrUrUrGrGrCrGrCrCrArGrArArGrCrGrArGrArGrCrCrCrCrUrCrGrGrG
rRNA substraction oligo 28S rRNA 4735-4770	/5Biosg/rGrArCrCrGrGrCrUrArUrCrCrGrArGrGrCrCrArArCrCrGrArGrGrCrUrCrCrGrCrGrGrCrG
rRNA substraction oligo 5.8S rRNA 125-157	/5Biosg/rArGrCrGrArCrGrCrUrCrArGrArCrArGrGrCrGrUrArGrCrCrCrCrGrGrGrArGrGrA
rRNA substraction oligo 28S rRNA 1445-1475	/5BiosG/rGrCrGrArGrArCrGrGrGrCrCrGrGrUrGrGrUrGrCrGrCrCrCrUrCrGrGrCrGrG
rRNA substraction oligo 18S rRNA 144-177	/5BiosG/rGrCrArUrGrUrArUrUrArGrCrUrCrUrArGrArArUrUrArCrCrArCrArGrUrUrArUrCrC
3' linker, index ATCGT	/5Phos/NNNNNATCGTAGATCGGAAGAGCACACGTCTGAA/3ddC/
3' linker, index AGCTA	/5Phos/NNNNNAGCTAAGATCGGAAGAGCACACGTCTGAA/3ddC/
3' linker, index CGTAA	/5Phos/NNNNNCGTAAAGATCGGAAGAGCACACGTCTGAA/3ddC/
3' linker, index CTAGA	/5Phos/NNNNNCTAGAAGATCGGAAGAGCACACGTCTGAA/3ddC/
Reverse transcription primer	/5Phos/NNAGATCGGAAGAGCGTCGTGTAGGGAAAGAG/iSp18/GTGACTGGAGTTCAGACGTGTGCTC
Forward library PCR primer	AATGATACGGCGACCACCGAGATCTACACTCTTTCCCTACACGACGCTC
Reverse library PCR primer - Index 1	CAAGCAGAAGACGGCATACGAGATCGTGATGTGACTGGAGTTCAGACGTGTG
Reverse library PCR primer - Index 2	CAAGCAGAAGACGGCATACGAGATACATCGGTGACTGGAGTTCAGACGTGTG
shRNA oligos
eIf5a sh1 TGCTGTTGACAGTGAGCGATGGTTGGCATTGACATTTTTATAGTGAAGCCACAGATGTATAAAAATGTCAATGCCAACCAGTGCCTACTGCCTCGGA
eif5a sh2 TGCTGTTGACAGTGAGCGATCGAGATGTCTACTTCGAAGATAGTGAAGCCACAGATGTATCTTCGAAGTAGACATCTCGACTGCCTACTGCCTCGGA
Smox sh1 TGCTGTTGACAGTGAGCGCTGTCTGTAGAATGGAATTTTATAGTGAAGCCACAGATGTATAAAATTCCATTCTACAGACAATGCCTACTGCCTCGGA
Smox sh2 TGCTGTTGACAGTGAGCGACCCGTGCTCTTAATTTCCTAATAGTGAAGCCACAGATGTATTAGGAAATTAAGAGCACGGGGTGCCTACTGCCTCGGA
Ren sh TGCTGTTGACAGTGAGCGCAGGAATTATAATGCTTATCTATAGTGAAGCCACAGATGTATAGATAAGCATTATAATTCCTATGCCTACTGCCTCGGA
