# Supplementary material for: P53-dependent hypusination of eIF5A affects mitochondrial translation and senescence immune surveillance
Source: Nat Commun. 2024 Aug 28;15:7458. doi: 10.1038/s41467-024-51901-w (PMC11358140; doi:10.1038/s41467-024-51901-w)
Supplement: Supplementary file 10 — Source Data [file 41467_2024_51901_MOESM10_ESM.xlsx]

## Sheet: Figure 1
Fig. 1b			Fig. 1c			Fig. 1d
Control	4-OHT		Control	4-OHT		Control	4-OHT
1	2.7		1.2	2.7		1.23	3.09
1.1	3		1.12	1.87		0.87	2.76
1.15	2.5		0.85	2.5		1.03	2.59
0.9	2.65		1	2.41		1	2.78
0.85	2.85		1.15	1.98		1.12	2.98
1.03	2.4		0.95	2.8		0.95	2.67
0.98	2.68
0.95	2.77
Fig. 1e
A549		HCT116		HeLa		MCF7
Control	DOX	Control	CPT	Control	CPT	Control	CPT
1.12	4.75	1.1	7.78	1.23	2.8	1.03	2.56
1.1	5.2	0.9	6.75	0.86	2.67	0.87	2.78
0.87	4.5	1	7.2	1.08	3.02	1.19	2.99
Fig. 1f			Fig. 1g
PD16	PD49		Control	4-OHT
1.05	2.88		Control sgRNA	Control sgRNA	p53 sgRNA 1	p53 sgRNA 2
1.1	2.68		0.2	45	4.2	7
0.85	2.63		0.3	34	7.8	8
			0.12	55	5.9	3
			0.23	42	6.4	4
			0.78	40	7.6	2.6
Fig. 1h					Fig. 1i
Control	4-OHT				Control			4-OHT
Control sgRNA	Control sgRNA	p53 sgRNA 1	p53 sgRNA 2		Control sgRNA	p53 sgRNA 1	p53 sgRNA 2	Control sgRNA	p53 sgRNA 1	p53 sgRNA 2
1.1	0.24	0.77	0.7		1.2	1.17	0.97	2.8	1.25	1.6
1.04	0.13	0.92	0.82		0.8	1.02	0.88	2.97	1.34	1.45
0.86	0.27	0.82	0.75		1	0.83	0.92	2.58	1.38	1.27

## Sheet: Figure 2
Fig. 2c
	BJ-Ras-ER					A549
					eIF5A
eIF5A
		GAPDH
							GAPDH
Fig. 2d							Fig. 2e							Fig. 2f
Control			4-OHT				Control			4-OHT				Control	4-OHT
Control sg	eIF5A sg1	eIF5A sg2	Control sg	eIF5A sg1	eIF5A sg2		Control sg	eIF5A sg1	eIF5A sg2	Control sg	eIF5A sg1	eIF5A sg2			Control sg	eIF5A sg1	eIF5A sg2
1	0.85	1.16	1.02	0.47	0.52		1.12	0.96	0.95	0.22	0.24	0.15		0.5	21	21.8	40.8
0.82	0.92	1.22	0.85	0.35	0.32		1.03	0.83	0.75	0.19	0.2	0.19		0.78	22.8	24.3	34.7
1.18	1.23	0.8	1.13	0.37	0.37		0.85	0.77	0.85	0.18	0.21	0.18		1.5	39.6	40.7	27.4
														0.45	29.3	37.6	23.6
														0.34	26.4	32	25.6
Fig. 2g									Fig. 2i
CDKN2a				CDKN1A
Control	4-OHT Control sg	4-OHT eIF5A sg1	4-OHT eIF5A sg2	Control	4-OHT Control sg	4-OHT eIF5A sg1	4-OHT eIF5A sg2
1.2	4.5	4.2	5.3	1	3.9	3.5	4			eIF5A
0.8	6.2	4.8	4.3	1.07	4.2	4.4	4.5						GAPDH
1.03	5.3	4.9	4.8	0.93	5	4.1	4.177
Fig. 2j							Fig. 2k
Control			4-OHT				Control	4-OHT
Control si	eIF5A si1	eIF5A si2	Control si	eIF5A si1	eIF5A si2			Control si	eIF5A si1	eIF5A si2
1.25	1.07	0.97	3.787	1.59	1.36		1.12	0.18	0.19	0.13
0.75	0.87	0.75	4.2	1.68	2		0.88	0.25	0.15	0.18
1.08	0.44	0.55	4.89	2	1.65		1.06	0.13	0.09	0.09

## Sheet: Figure 3
Fig. 3b
GAPDH
						eIF5A
Hyp-eIF5A
Fig. 3c										Fig. 3d
Control				4-OHT						Control				4-OHT
0 hr	12 hr	24 hr	48 hr	0 hr	12 hr	24 hr	48 hr			0 hr	12 hr	24 hr	48 hr	0 hr	12 hr	24 hr	48 hr
1	1.18	0.85	0.62	1.12	0.81	0.26	0.27			1.05	1.12	0.98	0.7	4.06	3.2	2.5	1.98
1.12	0.95	0.8	0.52	1.38	0.83	0.22	0.26			1.11	0.88	0.95	0.68	4.25	3	2.23	1.78
0.88	0.94	0.95	0.55	0.92	0.85	0.32	0.3			0.95	0.8	0.95	0.88	4.1	3.5	2.766	2.08
										0.89	1	0.92	0.76	3.87	3.2	2.12	2.12
										1	0.9	0.9	0.79	3.7	3.3	2.35	1.8
Fig. 3e
											Fig. 3f
Ornithine		Putrescine		N-Acetyl-Put		Spermidine		N-Acetyl-Spd
Control	4-OHT	Control	4-OHT	Control	4-OHT	Control	4-OHT	Control	4-OHT
5.14673e+07	5.21676e+07	9.69711e+06	3.52743e+06	996172	197042	2.2942e+07	1.96058e+07	907742	2.65923e+06		GAPDH
5.00865e+07	5.33057e+07	1.04395e+07	2.69341e+06	1.22152e+06	363063	2.47824e+07	1.79566e+07	795211	2.32603e+06
4.58774e+07	5.61522e+07	1.09324e+07	2.72216e+06	870079	146750	2.05583e+07	1.88672e+07	831547	2.16181e+06					eIF5A
											Hyp-eIF5A
Fig 3g.
CDKN1A		ODC1		SRM		SMS		DHPS		DOHH		SAT1		SMOX		PAOX
Control	4-OHT	Control	4-OHT	Control	4-OHT	Control	4-OHT	Control	4-OHT	Control	4-OHT	Control	4-OHT	Control	4-OHT	Control	4-OHT
1.12	3.5	1	1.3	1.1	1.15	1.23	1.35	1.1	1.37	1.26	1.1	1.1	3.8	1.12	5.08	1.29	1.12
0.89	4.4	1.3	1.2	1.25	1.33	0.89	1.24	1	1.45	0.9	1.38	1.28	4.4	1.06	4.46	0.87	0.85
1.1	3.9	0.88	0.87	0.79	1.13	1.17	1.18	0.9	1.03	0.87	0.78	0.78	3.5	0.94	4.32	1.02	1.08
Fig. 3i										Fig. 3k
BJ		IMR-90		A549		U2OS				Cdkn1			Sat1			Smox
Control	Nutlin-3A	Control	Nutlin-3A	Control	Nutlin-3A	Control	Nutlin-3A			Day 0 - p53 off	Day 4 - p53 on	Day 8 - p53 on	Day 0 - p53 off	Day 4 - p53 on	Day 8 - p53 on	Day 0 - p53 off	Day 4 - p53 on	Day 8 - p53 on
1.15	4.5	1.06	6.5	1.13	4.3	1.2	6.8			1.08	3.65	4.6	1.09	2.67	3.87	1.09	3.08	4.9
0.85	5.15	1.03	6	0.87	4.08	0.8	7			1.04	3.04	5.1	1	2.56	3.78	1.01	2.89	5.55
1.04	4.2	0.91	5.58	1.07	3.8	1.05	6.88			0.88	3.12	4.77	0.91	2.32	3.55	0.9	3.33	5.8
Fig. 3l
Empty		WT		Mutant 1		Mutant 2		Mutant 3
Control	Nutlin-3A	Control	Nutlin-3A	Control	Nutlin-3A	Control	Nutlin-3A	Control	Nutlin-3A
1.18	1.2	1.34	7.4	1.3	2.5	1.2	2.8	1.23	1.89
1	1.03	1.5	6.78	1.08	3.01	1.4	2.5	0.87	1.99
0.82	0.8	0.87	7.3	1.5	2.5	1.6	3.08	0.65	2.56
1	1.3	1.08	6.8	0.7	2.23	0.77	2.23	0.89	2.5
1.2	0.76	0.76	6.3	0.89	2.67	0.68	2.56	0.99	1.87
0.8	0.9	0.86	7.7	1.04	2	0.88	2.3	1.12	2.67

## Sheet: Figure 4
Fig. 4b														Fig. 4c
Ornithine M+5			Putrescine M+4			Spermidine M+4			N-Acetyl-Spd M+4
Control siRNA	SAT1 siRNA	SMOX siRNA	Control siRNA	SAT1 siRNA	SMOX siRNA	Control siRNA	SAT1 siRNA	SMOX siRNA	Control siRNA	SAT1 siRNA	SMOX siRNA
16.7457	17.7108	18.9988	20.697	35.3416	35.6579	3.2	3.58539	1.01569	19.8645	1.1806	8.59747
17.8532	19.3976	21.5636	24.1063	32.0912	44.0406	2.78954	2.74271	0.973918	19.4567	4.98814	8.80953									Hyp-eIF5A
17.8692	17.884	19.5431	22.1745	31.3522	44.0552	2.37274	2.62732	0.762331	19.6297	3.0905	8.91102
															GAPDH
Fig. 4d									Fig. 4e
Control		4-OHT							Control	4-OHT
Control si		Control si		SMOX si1		SMOX si2			Control si	Control si	SMOX si1	SMOX si2
Control	Sperminide	Control	Sperminide	Control	Sperminide	Control	Sperminide		3.5	45	47	44
1.12	1.2	4.2	4.4	2.7	3.78	2.5	3.5		4.4	34	55	56
1	1.18	3.6	3.83	2.22	3.6	2.4	3.38		5.6	55	42	34
0.88	0.9	4.05	3.98	2	3.2	1.89	3.21		2.3	42	38	58
									4.8	40	39	53
									3.8	46	47	45
Fig. 4f
Control	4-OHT
Control si	Control si	SMOX si1	SMOX si2												eIF5A
1.11	0.15	0.22	0.06
1	0.16	0.15	0.15
0.9	0.2	0.13	0.2

## Sheet: Figure 5
Fig. 5c																	Fig. 5d
							MRPL11
												MRPS30
	Hyp-eIF5A																RPL10a						GAPDH
							MRPL37
	eIF5A
																	RPS6
												GAPDH
Fig. 5e
OIS (4-OHT) MRPL11
1		2		3		4		5		6		7		8
Control	GC7	Control	GC7	Control	GC7	Control	GC7	Control	GC7	Control	GC7	Control	GC7	Control	GC7
3.1	14.6	6.8	14	9	18	12.5	15.7	22.5	13.4	26.4	12.3	15.6	7.8	6.7	2.4
3.4	16.7	5.6	15.6	8.5	17.5	10.5	17.4	24.1	14.3	28.5	14.5	17.6	5.1	5.6	4.3
2.7	15.6	7.3	13.4	7.1	16.5	10.5	15.1	20.5	14.5	25.5	13.3	14.5	4.3	6.9	4.1
OIS (4-OHT) MRPS30
1		2		3		4		5		6		7		8
Control	GC7	Control	GC7	Control	GC7	Control	GC7	Control	GC7	Control	GC7	Control	GC7	Control	GC7
3.2	18.5	4.3	14.5	5	8.9	7	6.5	14.6	11.2	28	18.4	23.4	15.4	14.5	9
3.1	17.9	2.1	15.8	4.5	8.1	6.8	6.9	15.6	9.8	29.8	19	24.3	14.7	16.3	7.8
2.1	17.5	3.4	15.3	3.4	8	7.1	7.2	14	8.77	27.8	17.1	22.9	15.6	19	8.1
Fig. 5f
	MRPL37
							MRPS30							GAPDH
Fig. 5f																	Fig. 5g
MRPL37 Control				MRPS30 Control				MRPL37 GC7				MRPS30 GC7					Control	4-OHT
0 hr	6 hr	12 hr	24 hr	0 hr	6 hr	12 hr	24 hr	0 hr	6 hr	12 hr	24 hr	0 hr	6 hr	12 hr	24 hr			Control	GC7
100	103	90.39	97	100.02	112	87	109	42.9	37.3	31	34.2	44.4	39.4	49	44.6		1.06	1.42	0.87
99.6	106	97.9	108.7	100.3	87	97	91	31	37	42	36	42.9	37.3	31	34.2		1	1.43	0.86
																	0.94	1.52	0.9
Fig. 5i																		Fig. 5j
Minute	Proliferating OCR
	Control								GC7									Proliferation		OIS (4-OHT)
1.30951	76.1881	90.0474	87.0385	100.257	81.7722	87.1844	78.4631	70.881	49.5541	49.6335	53.1208	46.1459	48.3006	42.5426	39.1578	43.0644		Control	GC7	Control	GC7
7.94667	73.4228	86.6763	85.1944	95.3455	77.004	83.1223	75.783	69.2225	51.3466	50.2642	49.0679	47.2224	46.5964	42.4472	40.4582	45.428		79.3476	62.1058	119.287	45.8656
14.5893	72.8748	88.0789	84.7719	94.9344	75.8835	82.9247	76.033	69.7639	51.0141	48.2175	50.3728	46.6912	47.3467	41.8565	39.6994	45.6754		83.4535	71.1932	114.328	46.4583
26.629	24.7701	27.6744	29.8701	39.3002	25.3017	29.3246	26.6056	21.1561	23.9748	22.3843	20.3579	17.8695	19.7905	20.1118	17.4984	19.4155		78.4562	71.2456	128.267	45.9276
33.2687	22.5616	26.65	28.6475	39.0449	22.469	27.5611	24.5863	19.7016	21.6678	19.9591	17.1218	14.6685	19.8264	17.8723	18.344	19.8238		81.0946	73.8471	129.477	49.7354
39.9069	21.9263	27.0912	28.5174	35.246	19.6308	23.719	21.053	18.4802	23.3494	21.6085	17.7957	16.8619	17.1719	18.2335	17.2286	20.5764		83.6986	76.5623	133.826	50.7529
51.9341	94.5775	115.86	101.139	112.585	92.5633	98.6565	88.5137	80.2884	94.4339	95.6011	94.8825	100.561	86.372	76.4551	74.8717	86.4316		73.4557	79.0741	138.005	55.9083
58.5738	87.5673	107.604	90.3404	100.203	85.361	90.6865	84.0063	70.8822	87.8008	89.2567	88.6254	97.2438	80.2809	68.5699	69	83.8305		70.8424	88.4214	137.349	57.1346
65.2	86.805	102.377	87.1317	95.2011	82.9111	88.0702	82.0771	68.0842	89.3642	88.488	86.1734	94.075	77.454	67.4893	70.3192	85.6367		96.0424	94.0024	162.629	59.4982
77.2408	17.8856	22.3863	22.7807	31.5843	16.9974	20.6325	19.1139	12.8466	19.9418	17.8327	15.9722	13.4349	13.9524	14.6105	14.5866	14.5255
83.8822	17.3998	19.852	22.2635	29.4269	14.3853	18.1271	17.433	11.4528	17.103	16.2456	15.4595	9.61779	13.2994	13.6227	12.2495	12.4003
90.5232	15.2344	19.8122	19.8604	29.4451	13.293	18.587	16.0567	10.9194	17.4005	16.429	15.0497	11.3309	14.7104	14.2651	13.5236	14.9531
Minute	OIS (4-OHT) OCR
	Control								GC7
1.30951	65.9663	79.8154	86.2426	94.2548	81.6747	87.0765	76.1059	68.5257	15.3716	23.872	19.5311	15.2647	12.7078	10.6961
7.94667	64.7771	75.3312	79.975	86.6904	75.6534	80.5589	72.9343	67.9169	15.1227	23.7363	20.3529	16.1427	12.8503	12.0551
14.5893	64.4263	75.1063	76.3968	83.0363	75.5005	78.5385	71.2395	67.6052	15.6835	23.677	20.0744	15.3092	13.5437	11.5375
26.629	24.0094	31.6273	33.0616	35.5038	28.5441	31.7115	26.7425	25.9149	11.2253	16.8349	11.7759	8.07119	9.13787	8.01503
33.2687	22.8582	29.5276	31.3373	31.7569	26.5775	30.4678	25.8851	25.9078	9.78504	16.5353	12.8876	9.14724	9.28703	6.90346
39.9069	22.3628	28.6652	30.9793	30.2532	25.0095	29.711	25.4728	24.4075	9.35571	15.1594	12.1961	8.31276	10.1419	6.66187
51.9341	165.671	174.257	174.479	186.145	171.183	170.884	160.634	165.787	55.1517	75.6381	66.8387	45.9748	40.9678	49.9194
58.5738	157.387	160.94	162.176	169.648	182.056	169.018	152.457	159.825	76.5864	87.2435	82.5684	54.1263	47.1833	59.5379
65.2	157.095	154.226	152.544	168.975	183.005	169.322	146.714	158.006	77.0826	83.7234	86.2364	52.9284	45.3716	57.9303
77.2408	19.8227	30.3128	27.782	27.9435	26.1112	27.3759	20.6875	20.83	10.4178	14.6546	11.5133	8.20952	8.15682	5.14931
83.8822	19.0955	26.3468	25.1381	24.1791	22.1429	24.183	19.3443	19.3628	9.87252	12.0817	10.9344	6.67367	8.28604	5.16704
90.5232	18.4643	23.8718	23.6165	22.6237	21.0017	22.8218	18.4135	18.6587	7.8602	12.442	10.6957	7.64224	8.0954	4.77238

## Sheet: Figure 6
Fig. 6b									Fig. 6c
CXCL1		IL-6		PTX3		THBS			CDKN1A			SMOX			IL-6			CXCL1			CXCL11			IL-8
4-OHT	4-OHT GC7	4-OHT	4-OHT GC7	4-OHT	4-OHT GC7	4-OHT	4-OHT GC7		Control	4-OHT	4-OHT GC7	Control	4-OHT	4-OHT GC7	Control	4-OHT	4-OHT GC7	Control	4-OHT	4-OHT GC7	Control	4-OHT	4-OHT GC7	Control	4-OHT	4-OHT GC7
0.9	0.41	1.13	0.48	1.08	0.39	1.08	0.55		1.05	5.01	4.92	1.12	5.03	5.19	1.11	13.04	7.62	1.1	10.4	5.1	1.05	45.6	18.1	1.11	31.1	12.5
1.1	0.38	0.87	0.57	0.92	0.44	0.92	0.49		1	4.25	4.65	1.03	5.17	4.11	0.94	15.8	7.89	0.9	11.2	5.85	0.92	43.2	19.7	0.9	33.87	12.1
									0.95	4.67	4.22	0.85	5.06	4.65	0.95	14.1	9.5	1	8.1	6.68	1.03	49.1	23.5	0.99	26.5	15.7
Fig. 6g							Fig. 6i
Day 6			Day 12				Renilla sh	eif5a sh 1	eif5a sh 2
Renilla sh	eif5a sh 1	eif5a sh 2	Renilla sh	eif5a sh 1	eif5a sh 2		1.1	0.57	0.34
1.2	1.1	1	0.12	0.45	0.55		0.9	0.66	0.45
0.9	1.2	0.89	0.07	0.65	0.7		0.95	0.45	0.57
0.97	0.9	0.98	0.09	0.52	0.67
Fig. 6k							Fig. 6m
Day 6			Day 12				Renilla sh	Smox sh 1	Smox sh 2
Renilla sh	smox sh 1	smox sh 2	Renilla sh	smox sh 1	smox sh 2		1.12	0.67	0.49
1.1	1.12	1.2	0.05	0.75	0.57		1.09	0.34	0.54
0.87	0.86	0.83	0.1	0.45	0.38		0.79	0.45	0.66
1	1.05	1.1	0.12	0.62	0.42

## Sheet: Suppl. Fig. 1
Suppl. Fig. 1a			Suppl. Fig. 1c			Suppl. Fig. 1d
OP-Puro	OP-Puro+ CHX		Control	4-OHT		Control	4-OHT
1.03	0.48		4.03	60.5		1.03	0.11
1.02	0.45		4.11	59.7		1.06	0.15
0.96	0.43		3.87	57.9		1.11	0.14
0.77	0.36		1.87	55.1		0.96	0.21
1.22	0.62		6.2	64.1		0.84	0.23
			7.8	75.7
Suppl. Fig. 1e
A549		HCT116		HeLa		MCF7
Control	DOXO	Control	CPT	Control	CPT	Control	CPT
3.5	47.1	5.7	43.5	2.5	35.7	1.5	36.1
4.4	49.3	6.1	56.1	1.9	36	1.65	37.5
4.1	52.7	6.6	37.8	2.7	43.9	1.4	37.9
7.5	58.1	8.3	33.1	2.3	30.02	1.7	31.8
12.2	65.8	11.6	33.9	5.7	31.6	2.3	29.6
Suppl. Fig. 1f
A549		HCT116		HeLa		MCF7
Control	DOXO	Control	CPT	Control	CPT	Control	CPT
1.12	0.11	1	0.09	1.14	0.25	1.11	0.29
1.09	0.13	1.08	0.1	0.94	0.15	0.97	0.17
0.79	0.18	0.92	0.18	0.88	0.21	0.92	0.19

## Sheet: Suppl. Fig. 2
Suppl. Fig. 2b							Suppl. Fig. 2c
Control			DOXO				Control			DOXO
Control sg	eIF5A sg1	eIF5A sg2	Control sg	eIF5A sg1	eIF5A sg2		Control sg	eIF5A sg1	eIF5A sg2	Control sg	eIF5A sg1	eIF5A sg2
1.05	1.12	1	1.06	0.34	0.33		1	0.87	0.89	0.13	0.09	0.18
1.11	0.97	1.05	1.12	0.42	0.41		1.15	0.76	0.76	0.14	0.14	0.07
0.84	0.87	0.96	0.82	0.24	0.38		0.85	0.65	0.7	0.17	0.16	0.14
Suppl. Fig. 2d
Control	4-OHT
	Control sg	eIF5A sg1	eIF5A sg2
5.3	64	67	64
2.6	54	54	48
1.9	78	50	79
3.5	57	78	44
4.6	70	65	66
6	66	62	68

## Sheet: Suppl. Fig. 3
Suppl. Fig. 3a											Suppl. Fig. 3b
											Control			4-OHT
											NT Control	DHPS sgRNA	DOHH sgRNA	NT Control	DHPS sgRNA	DOHH sgRNA
											1.15	0.98	1.13	4.47	2.13	2.25
Hyp-eIF5A											1	0.89	1.19	4.04	2.01	2.67
					eIF5A						0.85	0.85	0.94	3.97	1.78	2.11
GAPDH
Suppl. Fig. 3c						Suppl. Fig. 3d
			eIF5A			CDKN1A		ODC1		SRM		SMS		DHPS		DOHH		SAT1		SMOX		PAOX
GAPDH						Control	4-OHT	Control	4-OHT	Control	4-OHT	Control	4-OHT	Control	4-OHT	Control	4-OHT	Control	4-OHT	Control	4-OHT	Control	4-OHT
						0.93	5.35	1.18	1.16	1.22	1.31	1.13	0.89	1.25	0.99	1.16	0.97	1.2	9.02	1	10.2	0.99	1.35
						1.05	6.25	1.02	1.17	0.9	1.37	1.07	0.87	0.87	1.03	0.98	0.96	1.1	10.04	1.11	9.6	0.97	1.5
Hyp-eIF5A						1.02	6.67	0.8	1.24	0.88	1.58	0.8	0.78	0.88	1.02	0.86	1.07	0.7	8.72	0.89	12.5	1.04	1.61
																	1
Suppl. Fig. 3e													Suppl. Fig. 3f
A549						HCT116							CDKN1		SAT1		SMOX
CDKN1		SAT1		SMOX		CDKN1		SAT1		SMOX			PD16	PD49	PD16	PD49	PD16	PD49
Control	TIS	Control	TIS	Control	TIS	Control	TIS	Control	TIS	Control	TIS		1.14	4.65	1.21	3.72	1.05	3.41
1.07	5.7	1.1	4.99	1.03	4.9	1.08	6.8	1.12	7.8	1.04	6.87		0.96	4.77	0.9	3.78	1.03	3.58
1.06	6.9	0.9	5.67	1.1	5.4	1.02	6.1	1.05	7.5	0.96	6.4		0.92	4.98	0.89	3.85	0.92	3.82
0.87	6.2	1	5.9	0.87	6.6	0.9	6	0.83	8.3	1.02	5.8
Suppl. Fig. 3g									Suppl. Fig. 3h
Control sgRNA				P53 sgRNA					HCT116 WT				HCT116 p53 -/-
CDKN1		SMOX		CDKN1		SMOX			CDKN1		SMOX		CDKN1		SMOX
Control	Nutlin-3A	Control	Nutlin-3A	Control	Nutlin-3A	Control	Nutlin-3A		Control	Nutlin-3A	Control	Nutlin-3A	Control	Nutlin-3A	Control	Nutlin-3A
0.9	6.2	0.84	4.6	1.1	1.4	0.79	1.6		1	8.4	1.01	6.18	0.55	1.1	0.8	2.13
1.03	5.63	1.07	4.82	1.17	1.6	1.12	1.8		1.05	8.23	0.98	5.78	0.79	1.7	1	2.57
1.07	6.8	1.09	5.2	1.13	1.57	0.98	1.77		0.95	7.82	0.97	6.8	0.9	2.3	0.91	1.58

## Sheet: Suppl. Fig. 4
Suppl. Fig. 4a														Suppl. Fig. 4c
Control			4-OHT				Control			4-OHT					4-OHT
Control siRNA	SAT1 siRNA1	SAT1 siRNA 2	Control siRNA	SAT1 siRNA1	SAT1 siRNA 2		Control siRNA	SMOX siRNA1	SMOX siRNA 2	Control siRNA	SMOX siRNA1	SMOX siRNA 2		Control siRNA	Control siRNA	SMOX siRNA1	SMOX siRNA 2
1.04	0.25	0.18	3.9	1.89	1.4		1.16	0.23	0.19	4.8	1.8	1.76		112	67	98	89
1.1	0.12	0.16	4.23	1.32	2.1		1.04	0.19	0.22	6.4	1.3	1.3		128	73	105	100
0.86	0.18	0.15	4.01	1.5	1.3		0.8	0.18	0.17	5.8	1.9	1.45		132	80	110	106
														120	69	107	97
Suppl. Fig. 4e							Suppl. Fig. 4f				Suppl. Fig. 4g
Control		4-OHT					Control	4-OHT Control	4-OHT MDL72537		Control	4-OHT Control	4-OHT MDL72537
Control		Control		MDL72527			2	49	45		1.11	0.32	0.27
Control	Sperminide	Control	Sperminide	Control	Sperminide		5	55	61		1	0.24	0.24
1.04	1.15	4.5	4.4	2.2	3.8		6	67	47		0.89	0.28	0.29
1.09	1.18	4.2	4.1	2.6	3.6		4	39	49
0.87	0.92	3.8	4.3	2.1	3.4		6	54	53
							2.5	46	48
Suppl. Fig. 4b						Suppl. Fig. 4d
SMOX
						Hyp-eIF5A
GAPDH						eIF5A
						GAPDH

[truncated: 3 more sheets: Suppl. Fig. 5, Suppl. Fig. 6, p-values]
